# Supplementary material for: Network pharmacology and experiment validation investigate the potential mechanism of triptolide in oral squamous cell carcinoma
Source: Front Pharmacol. 2024 Jan 8;14:1302059. doi: 10.3389/fphar.2023.1302059 (PMC10800448; doi:10.3389/fphar.2023.1302059)
Supplement: Supplementary file 1 [file Table2.XLSX]

## Sheet: Sheet
Gene Map Search - 'Oral squamous cell carcinoma '
Downloaded:	Feb 08, 2023
Copyright (c) 1966-2023 Johns Hopkins University OMIM, data are provided for research purposes only.
Cytogenetic location	Genomic coordinates (From NCBI/GRCh38)	Gene/Locus	Gene/Locus name	Gene/Locus MIM number	Approved Symbol	Entrez Gene ID	Ensembl Gene ID	Comments	Phenotype	Phenotype MIM number	Inheritance	Pheno map key	Mouse Gene (from MGI)
1p36	1:1-27600000	BCC1	Basal cell carcinoma, susceptibility to, 1	605462		100307118		associated with rs7538876	{Basal cell carcinoma, susceptibility to, 1}	605462		2
1p36.33	1:1216931-1232001	SDF4, CAB45	Stromal cell-derived factor 4	614282	SDF4	51150	ENSG00000078808,ENST00000360001;;;ENST00000360001					Sdf4
1p36.12	1:22052709-22101360	CDC42, TKS	Cell division cycle 42 (GTP-binding protein, 25kD)	116952	CDC42	998	ENSG00000070831,ENST00000656825;;;ENST00000656825		Takenouchi-Kosaki syndrome	616737	Autosomal dominant	3	Cdc42
1p34.3	1:37611350-37634892	RSPO1, FLJ40906	R-spondin 1	609595	RSPO1	284654	ENSG00000169218,ENST00000356545;;;ENST00000356545		Palmoplantar hyperkeratosis and true hermaphroditism	610644	Autosomal recessive	3	Rspo1
1p34.3	1:37611350-37634892	RSPO1, FLJ40906	R-spondin 1	609595	RSPO1	284654	ENSG00000169218,ENST00000356545;;;ENST00000356545		Palmoplantar hyperkeratosis with squamous cell carcinoma of skin and sex reversal	610644	Autosomal recessive	3	Rspo1
1p34.3	1:37692516-37709719	CDCA8	Cell division cycle-associated protein 8	609977	CDCA8	55143	ENSG00000134690,ENST00000373055;;;ENST00000373055	possible pseudogene on chr.7				Cdca8
1p34.2	1:43358981-43363203	CDC20	Cell division cycle 20	603618	CDC20	991	ENSG00000117399,ENST00000310955;;;ENST00000310955	pseudogene on 9q13-q21				Cdc20
1p34.1	1:44819845-44843253	PTCH2	Patched 2	603673	PTCH2	8643	ENSG00000117425,ENST00000372192;;;ENST00000372192		Basal cell carcinoma, somatic	605462		3	Ptch2
1p34.1	1:44819845-44843253	PTCH2	Patched 2	603673	PTCH2	8643	ENSG00000117425,ENST00000372192;;;ENST00000372192		Basal cell nevus syndrome	109400	Autosomal dominant	3	Ptch2
1p34.1	1:44819845-44843253	PTCH2	Patched 2	603673	PTCH2	8643	ENSG00000117425,ENST00000372192;;;ENST00000372192		Medulloblastoma, somatic	155255		3	Ptch2
1p33	1:47216290-47232335	TAL1, TCL5, SCL	T-cell acute lymphocytic leukemia-1	187040	TAL1	6886	ENSG00000162367,ENST00000691006;;;ENST00000691006	proximal to MYCL1	Leukemia, T-cell acute lymphocytic, somatic	613065		3	Tal1
1p32.3	1:52726453-52827336	ZYG11B	ZYG11 family, member B, cell cycle regulator	618673	ZYG11B	79699	ENSG00000162378,ENST00000294353;;;ENST00000294353					Zyg11b
1p32.3	1:52842760-52894998	ZYG11A	ZYG11 family, member A, cell cycle regulator	618675	ZYG11A	440590	ENSG00000203995,ENST00000371528;;;ENST00000371528					Zyg11a
1p22.3	1:85265776-85276632	BCL10, IMD37	B-cell leukemia/lymphoma 10	603517	BCL10	8915	ENSG00000142867,ENST00000648566;;;ENST00000648566	mutation identified in 1 IMD37 patient	?Immunodeficiency 37	616098	Autosomal recessive	3	Bcl10
1p22.3	1:85265776-85276632	BCL10, IMD37	B-cell leukemia/lymphoma 10	603517	BCL10	8915	ENSG00000142867,ENST00000648566;;;ENST00000648566	mutation identified in 1 IMD37 patient	Lymphoma, MALT, somatic	137245		3	Bcl10
1p22.3	1:85265776-85276632	BCL10, IMD37	B-cell leukemia/lymphoma 10	603517	BCL10	8915	ENSG00000142867,ENST00000648566;;;ENST00000648566	mutation identified in 1 IMD37 patient	{Lymphoma, follicular, somatic}	605027		3	Bcl10
1p22.3	1:85265776-85276632	BCL10, IMD37	B-cell leukemia/lymphoma 10	603517	BCL10	8915	ENSG00000142867,ENST00000648566;;;ENST00000648566	mutation identified in 1 IMD37 patient	{Male germ cell tumor, somatic}	273300		3	Bcl10
1p22.3	1:85265776-85276632	BCL10, IMD37	B-cell leukemia/lymphoma 10	603517	BCL10	8915	ENSG00000142867,ENST00000648566;;;ENST00000648566	mutation identified in 1 IMD37 patient	{Mesothelioma, somatic}	156240		3	Bcl10
1p22.3	1:85265776-85276632	BCL10, IMD37	B-cell leukemia/lymphoma 10	603517	BCL10	8915	ENSG00000142867,ENST00000648566;;;ENST00000648566	mutation identified in 1 IMD37 patient	{Sezary syndrome, somatic}			3	Bcl10
1p22.1	1:91500851-91525764	CDC7, CDC7L1	Cell division cycle 7	603311	CDC7	8317	ENSG00000097046,ENST00000234626;;;ENST00000234626					Cdc7
1p21.2	1:100345001-100520277	CDC14A, DFNB32	Cell division cycle 14A	603504	CDC14A	8556	ENSG00000079335,ENST00000336454;;;ENST00000336454		Deafness, autosomal recessive 32, with or without immotile sperm	608653	Autosomal recessive	3	Cdc14a
1p21.2	1:100719742-100739045	VCAM1	Vascular cell adhesion molecule-1	192225	VCAM1	7412	ENSG00000162692,ENST00000294728;;;ENST00000294728					Vcam1
1p13.2	1:114704469-114716771	NRAS, ALPS4, NS6, CMNS, NCMS	NRAS protooncogene, GTPase	164790	NRAS	4893	ENSG00000213281,ENST00000369535;;;ENST00000369535	cen-CD2-NGFB-NRAS	?RAS-associated autoimmune lymphoproliferative syndrome type IV, somatic	614470		3	Nras
1p13.2	1:114704469-114716771	NRAS, ALPS4, NS6, CMNS, NCMS	NRAS protooncogene, GTPase	164790	NRAS	4893	ENSG00000213281,ENST00000369535;;;ENST00000369535	cen-CD2-NGFB-NRAS	Colorectal cancer, somatic	114500		3	Nras
1p13.2	1:114704469-114716771	NRAS, ALPS4, NS6, CMNS, NCMS	NRAS protooncogene, GTPase	164790	NRAS	4893	ENSG00000213281,ENST00000369535;;;ENST00000369535	cen-CD2-NGFB-NRAS	Epidermal nevus, somatic	162900		3	Nras
1p13.2	1:114704469-114716771	NRAS, ALPS4, NS6, CMNS, NCMS	NRAS protooncogene, GTPase	164790	NRAS	4893	ENSG00000213281,ENST00000369535;;;ENST00000369535	cen-CD2-NGFB-NRAS	Melanocytic nevus syndrome, congenital, somatic	137550		3	Nras
1p13.2	1:114704469-114716771	NRAS, ALPS4, NS6, CMNS, NCMS	NRAS protooncogene, GTPase	164790	NRAS	4893	ENSG00000213281,ENST00000369535;;;ENST00000369535	cen-CD2-NGFB-NRAS	Neurocutaneous melanosis, somatic	249400		3	Nras
1p13.2	1:114704469-114716771	NRAS, ALPS4, NS6, CMNS, NCMS	NRAS protooncogene, GTPase	164790	NRAS	4893	ENSG00000213281,ENST00000369535;;;ENST00000369535	cen-CD2-NGFB-NRAS	Noonan syndrome 6	613224	Autosomal dominant	3	Nras
1p13.2	1:114704469-114716771	NRAS, ALPS4, NS6, CMNS, NCMS	NRAS protooncogene, GTPase	164790	NRAS	4893	ENSG00000213281,ENST00000369535;;;ENST00000369535	cen-CD2-NGFB-NRAS	Schimmelpenning-Feuerstein-Mims syndrome, somatic mosaic	163200		3	Nras
1p13.2	1:114704469-114716771	NRAS, ALPS4, NS6, CMNS, NCMS	NRAS protooncogene, GTPase	164790	NRAS	4893	ENSG00000213281,ENST00000369535;;;ENST00000369535	cen-CD2-NGFB-NRAS	Thyroid carcinoma, follicular, somatic	188470		3	Nras
1p13.1	1:116754430-116769229	CD2	CD2 antigen (p50), sheep red blood cell receptor	186990	CD2	914	ENSG00000116824,ENST00000369478;;;ENST00000369478					Cd2
1p13.1-p12	1:117143587-117210927	VCTN1, B7H4, B7X, B7S1	V-set domain containing T cell activation inhibitor 1	608162	VTCN1	79679	ENSG00000134258,ENST00000369458;;;ENST00000369458					Vtcn1
1q21	1:143200001-155100000	PTCPRN, PRN1	Papillary thyroid carcinoma with papillary renal neoplasia	605642		79052			Thyroid carcinoma, papillary, with papillary renal neoplasia	605642		2
1q21.2	1:147541501-147626216	BCL9	B-cell CLL/lymphoma-9	602597	BCL9	607	ENSG00000116128,ENST00000234739;;;ENST00000234739					Bcl9
1q21.2	1:150574558-150579610	MCL1	Myeloid cell leukemia sequence 1 (BCL2-related)	159552	MCL1	4170	ENSG00000143384,ENST00000369026;;;ENST00000369026					Mcl1
1q22	1:155185824-155192915	MUC1, PUM, ADTKD2	Mucin 1, cell surface associated	158340	MUC1	4582	ENSG00000185499,ENST00000368392	5cM proximal to SPTA1	Tubulointerstitial kidney disease, autosomal dominant, 2	174000	Autosomal dominant	3	Muc1
1q23.1	1:156767535-156800815	PRCC, RCCP1	Proline-rich mitotic checkpoint control factor	179755	PRCC	5546	ENSG00000143294,ENST00000271526;;;ENST00000271526	t(X;1)(p11;q21); fuses with TFE3 in RCCP	Renal cell carcinoma, papillary	605074		3	Prcc
1q23.1	1:158831351-158849502	MNDA	Myeloid cell nuclear differentiation antigen	159553	MNDA	4332	ENSG00000163563,ENST00000368141;;;ENST00000368141					Ifi204,Ifi205,Ifi211
1q23.2	1:159171615-159203313	CADM3, IGSF4B, TSLL1, NECL1, SYNCAM3, CMT2FF	Cell adhesion molecule 3	609743	CADM3	57863	ENSG00000162706,ENST00000368125;;;ENST00000368125		Charcot-Marie-Tooth disease, axonal, type 2FF	619519	Autosomal dominant	3	Cadm3
1q23.2	1:159204875-159206500	ACKR1, DARC, FY, GPD, WBCQ1	Atypical chemokine receptor 1 (Duffy antigen receptor for chemokines)	613665	ACKR1	2532	ENSG00000213088,ENST00000368122;;;ENST00000368122	by A, 1q22-q23	[Blood group, Duffy system]	110700	Autosomal dominant; Autosomal recessive	3
1q23.2	1:159204875-159206500	ACKR1, DARC, FY, GPD, WBCQ1	Atypical chemokine receptor 1 (Duffy antigen receptor for chemokines)	613665	ACKR1	2532	ENSG00000213088,ENST00000368122;;;ENST00000368122	by A, 1q22-q23	[White blood cell count QTL]	611862	Autosomal recessive	3
1q23.2	1:159204875-159206500	ACKR1, DARC, FY, GPD, WBCQ1	Atypical chemokine receptor 1 (Duffy antigen receptor for chemokines)	613665	ACKR1	2532	ENSG00000213088,ENST00000368122;;;ENST00000368122	by A, 1q22-q23	{Malaria, vivax, protection against}	611162		3
1q23.2	1:160400564-160428670	VANGL2, LTAP	VANGL planar cell polarity protein 2	600533	VANGL2	57216	ENSG00000162738,ENST00000368061;;;ENST00000368061		Neural tube defects	182940	Autosomal dominant	3	Vangl2
1q23.3	1:160678746-160711822	CD48, BCM1, BLAST1	CD48 antigen (B-cell membrane protein)	109530	CD48	962	ENSG00000117091,ENST00000368046;;;ENST00000368046					Cd48
1q23.3	1:161707229-161714352	FREB	Fc receptor homolog expressed in B cells	606891	FCRLA	84824	ENSG00000132185,ENST00000236938;;;ENST00000236938					Fcrla
1q23.3	1:164559184-164886047	PBX1, CAKUHED	Pre-B cell leukemia transcription factor-1	176310	PBX1	5087	ENSG00000185630,ENST00000420696;;;ENST00000420696	pseudogene PBXP1 on chr.3	Congenital anomalies of kidney and urinary tract syndrome with or without hearing loss, abnormal ears, or developmental delay	617641	Autosomal dominant	3	Pbx1
1q31.2	1:193122031-193254815	CDC73, HRPT2, C1orf28	Cell division cycle 73	607393	CDC73	79577	ENSG00000134371,ENST00000367435;;;ENST00000367435		Hyperparathyroidism, familial primary	145000	Autosomal dominant	3	Cdc73
1q31.2	1:193122031-193254815	CDC73, HRPT2, C1orf28	Cell division cycle 73	607393	CDC73	79577	ENSG00000134371,ENST00000367435;;;ENST00000367435		Hyperparathyroidism-jaw tumor syndrome	145001	Autosomal dominant	3	Cdc73
1q31.2	1:193122031-193254815	CDC73, HRPT2, C1orf28	Cell division cycle 73	607393	CDC73	79577	ENSG00000134371,ENST00000367435;;;ENST00000367435		Parathyroid adenoma with cystic changes	145001	Autosomal dominant	3	Cdc73
1q31.2	1:193122031-193254815	CDC73, HRPT2, C1orf28	Cell division cycle 73	607393	CDC73	79577	ENSG00000134371,ENST00000367435;;;ENST00000367435		Parathyroid carcinoma	608266		3	Cdc73
1q31.3	1:197201504-197478455	CRB1, RP12, LCA8	Crumbs cell polarity complex component 1	604210	CRB1	23418	ENSG00000134376,ENST00000367400;;;ENST00000367400		Leber congenital amaurosis 8	613835	Autosomal recessive	3	Crb1
1q31.3	1:197201504-197478455	CRB1, RP12, LCA8	Crumbs cell polarity complex component 1	604210	CRB1	23418	ENSG00000134376,ENST00000367400;;;ENST00000367400		Pigmented paravenous chorioretinal atrophy	172870	Autosomal dominant	3	Crb1
1q31.3	1:197201504-197478455	CRB1, RP12, LCA8	Crumbs cell polarity complex component 1	604210	CRB1	23418	ENSG00000134376,ENST00000367400;;;ENST00000367400		Retinitis pigmentosa-12	600105	Autosomal recessive	3	Crb1
1q32.1	1:206053173-206102449	RHEX, C1orf186, RHEX	Regulator of hemoglobinization and erythroid cell expansion	616088	RHEX	440712	ENSG00000263961,ENST00000331555;;;ENST00000331555
1q42	1:223900001-236400000	BCC2	Basal cell carcinoma, susceptibility to, 2	613058		100307119		associated with rs801114	{Basal cell carcinoma, susceptibility to, 2}	613058		2
1q43	1:241497603-241519755	FH, HLRCC, MCUL1, FMRD	Fumarate hydratase	136850	FH	2271	ENSG00000091483,ENST00000366560;;;ENST00000366560		Fumarase deficiency	606812	Autosomal recessive	3	Fh1
1q43	1:241497603-241519755	FH, HLRCC, MCUL1, FMRD	Fumarate hydratase	136850	FH	2271	ENSG00000091483,ENST00000366560;;;ENST00000366560		Leiomyomatosis and renal cell cancer	150800	Autosomal dominant	3	Fh1
2p23.3	2:27099353-27119128	CGREF1, CGR11	Cell growth regulator with EF-hand domain 1	606137	CGREF1	10669	ENSG00000138028,ENST00000402394;;;ENST00000402394					Cgref1
2p23.2	2:28810834-28850610	SPDYA, SPY1, RINGOA	Speedy/RINGO cell cycle regulator family, member A	614029	SPDYA	245711	ENSG00000163806,ENST00000334056;;;ENST00000334056					Spdya
2p22.3	2:31867823-32011008	MEMO1, MEMO, C2orf4	Mediator of cell motility 1	611786	MEMO1	51072	ENSG00000162959,ENST00000404530;;;ENST00000404530					Memo1
2p16.3	2:48313659-48379295	HTLF	Human T-cell leukemia virus enhancer factor	143089	FOXN2	3344	ENSG00000170802,ENST00000340553;;;ENST00000340553					Foxn2
2p16.3	2:48686774-48755724	LHCGR, LHR, LCGR	Luteinizing hormone/choriogonadotropin receptor	152790	LHCGR	3973	ENSG00000138039,ENST00000294954;;;ENST00000294954		Leydig cell adenoma, somatic, with precocious puberty	176410		3	Lhcgr
2p16.3	2:48686774-48755724	LHCGR, LHR, LCGR	Luteinizing hormone/choriogonadotropin receptor	152790	LHCGR	3973	ENSG00000138039,ENST00000294954;;;ENST00000294954		Leydig cell hypoplasia with hypergonadotropic hypogonadism	238320	Autosomal recessive	3	Lhcgr
2p16.3	2:48686774-48755724	LHCGR, LHR, LCGR	Luteinizing hormone/choriogonadotropin receptor	152790	LHCGR	3973	ENSG00000138039,ENST00000294954;;;ENST00000294954		Leydig cell hypoplasia with pseudohermaphroditism	238320	Autosomal recessive	3	Lhcgr
2p16.3	2:48686774-48755724	LHCGR, LHR, LCGR	Luteinizing hormone/choriogonadotropin receptor	152790	LHCGR	3973	ENSG00000138039,ENST00000294954;;;ENST00000294954		Luteinizing hormone resistance, female	238320	Autosomal recessive	3	Lhcgr
2p16.3	2:48686774-48755724	LHCGR, LHR, LCGR	Luteinizing hormone/choriogonadotropin receptor	152790	LHCGR	3973	ENSG00000138039,ENST00000294954;;;ENST00000294954		Precocious puberty, male	176410	Autosomal dominant	3	Lhcgr
2p16.1	2:60450520-60553654	BCL11A, CTIP1, EVI9, KIAA1809, DILOS	B-cell CLL/lymphoma 11A	606557	BCL11A	53335	ENSG00000119866,ENST00000642384;;;ENST00000642384		Dias-Logan syndrome	617101	Autosomal dominant	3	Bcl11a
2p15	2:63119559-63840826	WDPCP, C2orf86, BBS15, CHDTHP	WD repeat-containing planar cell polarity effector	613580	WDPCP	51057	ENSG00000143951,ENST00000272321;;;ENST00000272321	mutation identified in 1 BBS15 family	?Bardet-Biedl syndrome 15	615992	Autosomal recessive	3	Wdpcp
2p15	2:63119559-63840826	WDPCP, C2orf86, BBS15, CHDTHP	WD repeat-containing planar cell polarity effector	613580	WDPCP	51057	ENSG00000143951,ENST00000272321;;;ENST00000272321	mutation identified in 1 BBS15 family	Congenital heart defects, hamartomas of tongue, and polysyndactyly	217085	Autosomal recessive	3	Wdpcp
2p13.3	2:69829660-69881384	GMCL1, SPATA29, BTBD13	Germ cell-less 1, spermatogenesis-associated	618627	GMCL1	64395	ENSG00000087338,ENST00000282570;;;ENST00000282570					Gmcl1
2p13.1	2:74514450-74517148	TLX2, HOX11L1	T-cell leukemia, homeobox 2	604240	TLX2	3196	ENSG00000115297,ENST00000233638;;;ENST00000233638					Tlx2
2p12	2:75492318-75569719	EVA1A, TMEM166, FAM176A	EVA1 homolog A, regulator of programmed cell death	618990	EVA1A	84141	ENSG00000115363,ENST00000393913;;;ENST00000393913					Eva1a
2q13	2:110083870-110118139	MALL, BENE	mal, T-cell differentiation protein-like	602022	MALL	7851	ENSG00000144063,ENST00000272462;;;ENST00000272462					Mall
2q21	2:129100001-136100000	NMTC3	Nonmedullary thyroid carcinoma 3	606240		114568			{Thyroid carcinoma, nonmedullary, 3}	606240	Autosomal dominant	2
2q31.1	2:173354872-173368997	CDCA7, JPO1, ICF3	Cell division cycle-associated 7	609937	CDCA7	83879	ENSG00000144354,ENST00000306721;;;ENST00000306721		Immunodeficiency-centromeric instability-facial anomalies syndrome 3	616910	Autosomal recessive	3	Cdca7
2q33.1	2:201233443-201287711	CASP8, MCH5, ALPS2B	Caspase 8, apoptosis-related cysteine protease	601763	CASP8	841	ENSG00000064012,ENST00000673742;;;ENST00000673742	mutation identified in 1 CEDS family	?Caspase 8 lymphadenopathy syndrome	607271	Autosomal recessive	3	Casp8
2q33.1	2:201233443-201287711	CASP8, MCH5, ALPS2B	Caspase 8, apoptosis-related cysteine protease	601763	CASP8	841	ENSG00000064012,ENST00000673742;;;ENST00000673742	mutation identified in 1 CEDS family	Hepatocellular carcinoma, somatic	114550		3	Casp8
2q33.1	2:201233443-201287711	CASP8, MCH5, ALPS2B	Caspase 8, apoptosis-related cysteine protease	601763	CASP8	841	ENSG00000064012,ENST00000673742;;;ENST00000673742	mutation identified in 1 CEDS family	{Breast cancer, protection against}	114480	Autosomal dominant; Somatic mutation	3	Casp8
2q33.1	2:201233443-201287711	CASP8, MCH5, ALPS2B	Caspase 8, apoptosis-related cysteine protease	601763	CASP8	841	ENSG00000064012,ENST00000673742;;;ENST00000673742	mutation identified in 1 CEDS family	{Lung cancer, protection against}	211980	Autosomal dominant; Somatic mutation	3	Casp8
2q33.3	2:204545475-205620162	PARD3B	PAR3 family cell polarity regulator, beta	619353	PARD3B	117583	ENSG00000116117,ENST00000406610;;;ENST00000406610					Pard3b
2q34	2:208200001-214500000	TCL4	T-cell leukemia/lymphoma-4	186860		6946			Leukemia/lymphoma, T-cell	186860		2
2q35-q36	2:214500001-230100000	PSHK2	Pseudohyperkalemia, familial, 2, due to red cell leak	609153				max lod at D2S1338	Pseudohyperkalemia, familial, 2, due to red cell leak	609153	Autosomal dominant	2
2q35	2:217284019-217756593	DIRC3	Disrupted in renal carcinoma 3	608262	DIRC3	729582
2q35	2:218264129-218270137	AAMP	Angio-associated migratory cell protein	603488	AAMP	14	ENSG00000127837,ENST00000248450;;;ENST00000248450					Aamp
2q35	2:219209772-219218958	ABCB6, MTABC3, MCOPCB7, LAN, DUH3, PSHK2	ATP-binding cassette, subfamily B, member 6	605452	ABCB6	10058	ENSG00000115657,ENST00000265316;;;ENST00000265316		Dyschromatosis universalis hereditaria 3	615402	Autosomal dominant	3	Abcb6
2q35	2:219209772-219218958	ABCB6, MTABC3, MCOPCB7, LAN, DUH3, PSHK2	ATP-binding cassette, subfamily B, member 6	605452	ABCB6	10058	ENSG00000115657,ENST00000265316;;;ENST00000265316		Microphthalmia, isolated, with coloboma 7	614497	Autosomal dominant	3	Abcb6
2q35	2:219209772-219218958	ABCB6, MTABC3, MCOPCB7, LAN, DUH3, PSHK2	ATP-binding cassette, subfamily B, member 6	605452	ABCB6	10058	ENSG00000115657,ENST00000265316;;;ENST00000265316		Pseudohyperkalemia, familial, 2, due to red cell leak	609153	Autosomal dominant	3	Abcb6
2q35	2:219209772-219218958	ABCB6, MTABC3, MCOPCB7, LAN, DUH3, PSHK2	ATP-binding cassette, subfamily B, member 6	605452	ABCB6	10058	ENSG00000115657,ENST00000265316;;;ENST00000265316		[Blood group, Langereis system]	111600		3	Abcb6
2q35	2:219289623-219309401	PTPRN, IA2	Protein tyrosine phosphatase, receptor type N (islet cell antigen 2)	601773	PTPRN	5798	ENSG00000054356,ENST00000295718;;;ENST00000295718					Ptprn
2q37.3	2:241849884-241858894	PDCD1, SLEB2	Programmed cell death 1	600244	PDCD1	5133	ENSG00000188389,ENST00000334409;;;ENST00000334409		{Multiple sclerosis, disease progression, modifier of}	126200	Multifactorial	3	Pdcd1
2q37.3	2:241849884-241858894	PDCD1, SLEB2	Programmed cell death 1	600244	PDCD1	5133	ENSG00000188389,ENST00000334409;;;ENST00000334409		{Systemic lupus erythematosus, susceptibility to, 2}	605218		3	Pdcd1
3p26.3	3:196763-409417	CHL1, CALL, L1CAM2	Cell adhesion molecule L1-like	607416	CHL1	10752	ENSG00000134121,ENST00000256509;;;ENST00000256509					Chl1
3p26.2	3:3126940-3153435	TRNT1, SIFD, RPEM	tRNA nucleotidyltransferase, CCA-adding, 1	612907	TRNT1	51095	ENSG00000072756,ENST00000251607;;;ENST00000251607	pseudogenes on chromosomes 1 and 22	Retinitis pigmentosa and erythrocytic microcytosis	616959	Autosomal recessive	3	Trnt1
3p26.2	3:3126940-3153435	TRNT1, SIFD, RPEM	tRNA nucleotidyltransferase, CCA-adding, 1	612907	TRNT1	51095	ENSG00000072756,ENST00000251607;;;ENST00000251607	pseudogenes on chromosomes 1 and 22	Sideroblastic anemia with B-cell immunodeficiency, periodic fevers, and developmental delay	616084	Autosomal recessive	3	Trnt1
3p25.3	3:9749952-9783108	OGG1	8-hydroxyguanine DNA glycosylase	601982	OGG1	4968	ENSG00000114026,ENST00000344629;;;ENST00000344629		Renal cell carcinoma, clear cell, somatic	144700		3	Ogg1
3p25.3	3:9866710-9880253	CIDEC, FSP27, CIDE3, FPLD5	Cell death-inducing DFFA-like effector C	612120	CIDEC	63924	ENSG00000187288,ENST00000336832;;;ENST00000336832	1 patient identified with mutation	?Lipodystrophy, familial partial, type 5	615238	Autosomal recessive	3	Cidec
3p25.3	3:10141778-10153667	VHL	von Hippel-Lindau tumor suppressor	608537	VHL	7428	ENSG00000134086,ENST00000256474;;;ENST00000256474		Erythrocytosis, familial, 2	263400	Autosomal recessive	3	Vhl
3p25.3	3:10141778-10153667	VHL	von Hippel-Lindau tumor suppressor	608537	VHL	7428	ENSG00000134086,ENST00000256474;;;ENST00000256474		Hemangioblastoma, cerebellar, somatic			3	Vhl
3p25.3	3:10141778-10153667	VHL	von Hippel-Lindau tumor suppressor	608537	VHL	7428	ENSG00000134086,ENST00000256474;;;ENST00000256474		Pheochromocytoma	171300	Autosomal dominant	3	Vhl
3p25.3	3:10141778-10153667	VHL	von Hippel-Lindau tumor suppressor	608537	VHL	7428	ENSG00000134086,ENST00000256474;;;ENST00000256474		Renal cell carcinoma, somatic	144700		3	Vhl
3p25.3	3:10141778-10153667	VHL	von Hippel-Lindau tumor suppressor	608537	VHL	7428	ENSG00000134086,ENST00000256474;;;ENST00000256474		von Hippel-Lindau syndrome	193300	Autosomal dominant	3	Vhl
3p24.2	3:25597905-25664907	TOP2B, BILU	Topoisomerase (DNA) II, beta, 180kD	126431	TOP2B	7155	ENSG00000077097,ENST00000264331;;;ENST00000264331		B-cell immunodeficiency, distal limb anomalies, and urogenital malformations	609296	Autosomal dominant	3	Top2b
3p23-p21	3:30800001-54400000	SCLC1	Small-cell cancer of lung	182280		7864		centromeric to ERBA2	Small-cell cancer of lung	182280	Autosomal dominant	2
3p22.3	3:33798630-33869703	PDCD6IP, AIP1, ALIX, KIAA1375, MCPH29	Programmed cell death 6-interacting protein	608074	PDCD6IP	10015	ENSG00000170248,ENST00000307296;;;ENST00000307296	mutation identified in 1 MCPH29 family	?Microcephaly 29, primary, autosomal recessive	620047	Autosomal recessive	3	Pdcd6ip
3p22.1	3:41199505-41240443	CTNNB1, NEDSDV, EVR7	Catenin (cadherin-associated protein), beta 1, 88kD	116806	CTNNB1	1499	ENSG00000168036,ENST00000349496;;;ENST00000349496		Colorectal cancer, somatic	114500		3	Ctnnb1
3p22.1	3:41199505-41240443	CTNNB1, NEDSDV, EVR7	Catenin (cadherin-associated protein), beta 1, 88kD	116806	CTNNB1	1499	ENSG00000168036,ENST00000349496;;;ENST00000349496		Exudative vitreoretinopathy 7	617572	Autosomal dominant	3	Ctnnb1
3p22.1	3:41199505-41240443	CTNNB1, NEDSDV, EVR7	Catenin (cadherin-associated protein), beta 1, 88kD	116806	CTNNB1	1499	ENSG00000168036,ENST00000349496;;;ENST00000349496		Hepatocellular carcinoma, somatic	114550		3	Ctnnb1
3p22.1	3:41199505-41240443	CTNNB1, NEDSDV, EVR7	Catenin (cadherin-associated protein), beta 1, 88kD	116806	CTNNB1	1499	ENSG00000168036,ENST00000349496;;;ENST00000349496		Medulloblastoma, somatic	155255		3	Ctnnb1
3p22.1	3:41199505-41240443	CTNNB1, NEDSDV, EVR7	Catenin (cadherin-associated protein), beta 1, 88kD	116806	CTNNB1	1499	ENSG00000168036,ENST00000349496;;;ENST00000349496		Neurodevelopmental disorder with spastic diplegia and visual defects	615075	Autosomal dominant	3	Ctnnb1
3p22.1	3:41199505-41240443	CTNNB1, NEDSDV, EVR7	Catenin (cadherin-associated protein), beta 1, 88kD	116806	CTNNB1	1499	ENSG00000168036,ENST00000349496;;;ENST00000349496		Ovarian cancer, somatic	167000		3	Ctnnb1
3p22.1	3:41199505-41240443	CTNNB1, NEDSDV, EVR7	Catenin (cadherin-associated protein), beta 1, 88kD	116806	CTNNB1	1499	ENSG00000168036,ENST00000349496;;;ENST00000349496		Pilomatricoma, somatic	132600		3	Ctnnb1
3p21.31	3:48157146-48188417	CDC25A	Cell division cycle 25A	116947	CDC25A	993	ENSG00000164045,ENST00000302506;;;ENST00000302506					Cdc25a
3p21.31	3:49412423-49416476	TCTA	T-cell leukemia translocation altered gene	600690	TCTA	6988	ENSG00000145022,ENST00000273590;;;ENST00000273590					Tcta
3p21.31	3:49887002-49903873	MST1R, RON, NPCA3	Macrophage stimulating 1 receptor (c-met-related tyrosine kinase)	600168	MST1R	4486	ENSG00000164078,ENST00000296474;;;ENST00000296474		{Nasopharyngeal carcinoma, susceptibility to, 3}	617075	Autosomal dominant	3	Mst1r
3p21.1	3:52545367-52685913	PBRM1, PB1, BAF180, RCC	Polybromo 1	606083	PBRM1	55193	ENSG00000163939,ENST00000296302	mutation identified in 1 ccRCC family	?Renal cell carcinoma, clear cell	144700		3	Pbrm1
3p14.3	3:54632124-54639857	ESRG, HESRG	Embryonic stem cell-related protein	611473	ESRG	790952	ENSG00000265992,ENST00000583516
3p14.3	3:57197838-57227615	HESX1, RPX, CPHD5	Homeobox gene expressed in ES cells	601802	HESX1	8820	ENSG00000163666,ENST00000295934;;;ENST00000295934		Growth hormone deficiency with pituitary anomalies	182230	Autosomal dominant; Autosomal recessive	3	Hesx1
3p14.3	3:57197838-57227615	HESX1, RPX, CPHD5	Homeobox gene expressed in ES cells	601802	HESX1	8820	ENSG00000163666,ENST00000295934;;;ENST00000295934		Pituitary hormone deficiency, combined, 5	182230	Autosomal dominant; Autosomal recessive	3	Hesx1
3p14.3	3:57197838-57227615	HESX1, RPX, CPHD5	Homeobox gene expressed in ES cells	601802	HESX1	8820	ENSG00000163666,ENST00000295934;;;ENST00000295934		Septooptic dysplasia	182230	Autosomal dominant; Autosomal recessive	3	Hesx1
3p14.3-p14.2	3:58564117-58627610	FAM107A, DRR1, TU3A	Family with sequence similarity 107, member A (downregulated in renal cell carcinoma 1)	608295	FAM107A	11170	ENSG00000168309,ENST00000360997;;;ENST00000360997					Fam107a
3p12.1	3:84958989-86074429	CADM2, IGSF4D, SYNCAM2, NECL3	Cell adhesion molecule 2	609938	CADM2	253559	ENSG00000175161,ENST00000383699;;;ENST00000383699					Cadm2
3q13.11	3:105366909-105576900	ALCAM	Activated leukocyte cell adhesion molecule	601662	ALCAM	214	ENSG00000170017,ENST00000306107;;;ENST00000306107					Alcam
3q13.13	3:108549864-108589438	CIP2A, KIAA1524, p90	Cell proliferation-regulating inhibitor of protein phosphatase 2A	610643	CIP2A	57650	ENSG00000163507,ENST00000295746;;;ENST00000295746					Cip2a
3q13.13	3:108822786-108855005	TRAT1, TRIM	T-cell receptor-associated transmembrane adaptor 1	604962	TRAT1	50852	ENSG00000163519,ENST00000295756;;;ENST00000295756					Trat1
3q13.31	3:114294028-114310288	TIGIT	T-cell immunoreceptor with immunoglobulin and ITIM domains	612859	TIGIT	201633	ENSG00000181847,ENST00000383671;;;ENST00000383671					Tigit
3q13.33	3:121631399-121660903	HCLS1	Hematopoietic cell-specific Lyn substrate 1	601306	HCLS1	3059	ENSG00000180353,ENST00000314583;;;ENST00000314583					Hcls1
3q21.1	3:122795069-122881139	SLC49A4, DIRC2, RCC4	Solute carrier family 48, member 4	602773	SLC49A4	84925	ENSG00000138463,ENST00000261038;;;ENST00000261038	t(2;3)(q35;q21) in renal cell carcinoma				Slc49a4
3q21.2	3:124905442-124934751	MUC13	Mucin 13, cell surface-associated	612181	MUC13	56667	ENSG00000173702,ENST00000616727;;;ENST00000616727					Muc13
3q21.3	3:129278832-129306186	HMCES	5-hydroxymethylcytosine-binding protein, embryonic stem cell-specific	618288	HMCES	56941	ENSG00000183624,ENST00000383463;;;ENST00000383463					Hmces
3q24	3:148865296-148897203	CPA3	Carboxypeptidase A3, mast cell	114851	CPA3	1359	ENSG00000163751,ENST00000296046;;;ENST00000296046					Cpa3
3q25.33	3:159988835-159996019	IL12A	Interleukin-12A (natural killer cell stimulatory factor-1, cytotoxic lymphocyte maturation factor-1, p35)	161560	IL12A	3592	ENSG00000168811,ENST00000305579					Il12a
3q26.1	3:167683298-167734892	PDCD10, TFAR15, CCM3	Programmed cell death 10	609118	PDCD10	11235	ENSG00000114209,ENST00000392750;;;ENST00000392750		Cerebral cavernous malformations-3	603285	Autosomal dominant	3	Pdcd10
3q26.31	3:172750726-172829265	ECT2	Epithelial cell transforming sequence 2 oncogene	600586	ECT2	1894	ENSG00000114346,ENST00000392692;;;ENST00000392692					Ect2
3q26.32	3:179148126-179240093	PIK3CA, CLOVE, MCAP, MCM, MCMTC, CWS5, CLAPO, CCM4	Phosphatidylinositol 3-kinase, catalytic, alpha polypeptide	171834	PIK3CA	5290	ENSG00000121879,ENST00000263967;;;ENST00000263967		Breast cancer, somatic	114480		3	Pik3ca
3q26.32	3:179148126-179240093	PIK3CA, CLOVE, MCAP, MCM, MCMTC, CWS5, CLAPO, CCM4	Phosphatidylinositol 3-kinase, catalytic, alpha polypeptide	171834	PIK3CA	5290	ENSG00000121879,ENST00000263967;;;ENST00000263967		Cerebral cavernous malformations 4, somatic	619538		3	Pik3ca
3q26.32	3:179148126-179240093	PIK3CA, CLOVE, MCAP, MCM, MCMTC, CWS5, CLAPO, CCM4	Phosphatidylinositol 3-kinase, catalytic, alpha polypeptide	171834	PIK3CA	5290	ENSG00000121879,ENST00000263967;;;ENST00000263967		CLAPO syndrome, somatic	613089		3	Pik3ca
3q26.32	3:179148126-179240093	PIK3CA, CLOVE, MCAP, MCM, MCMTC, CWS5, CLAPO, CCM4	Phosphatidylinositol 3-kinase, catalytic, alpha polypeptide	171834	PIK3CA	5290	ENSG00000121879,ENST00000263967;;;ENST00000263967		CLOVE syndrome, somatic	612918		3	Pik3ca
3q26.32	3:179148126-179240093	PIK3CA, CLOVE, MCAP, MCM, MCMTC, CWS5, CLAPO, CCM4	Phosphatidylinositol 3-kinase, catalytic, alpha polypeptide	171834	PIK3CA	5290	ENSG00000121879,ENST00000263967;;;ENST00000263967		Colorectal cancer, somatic	114500		3	Pik3ca
3q26.32	3:179148126-179240093	PIK3CA, CLOVE, MCAP, MCM, MCMTC, CWS5, CLAPO, CCM4	Phosphatidylinositol 3-kinase, catalytic, alpha polypeptide	171834	PIK3CA	5290	ENSG00000121879,ENST00000263967;;;ENST00000263967		Cowden syndrome 5	615108		3	Pik3ca
3q26.32	3:179148126-179240093	PIK3CA, CLOVE, MCAP, MCM, MCMTC, CWS5, CLAPO, CCM4	Phosphatidylinositol 3-kinase, catalytic, alpha polypeptide	171834	PIK3CA	5290	ENSG00000121879,ENST00000263967;;;ENST00000263967		Gastric cancer, somatic	613659		3	Pik3ca
3q26.32	3:179148126-179240093	PIK3CA, CLOVE, MCAP, MCM, MCMTC, CWS5, CLAPO, CCM4	Phosphatidylinositol 3-kinase, catalytic, alpha polypeptide	171834	PIK3CA	5290	ENSG00000121879,ENST00000263967;;;ENST00000263967		Hepatocellular carcinoma, somatic	114550		3	Pik3ca
3q26.32	3:179148126-179240093	PIK3CA, CLOVE, MCAP, MCM, MCMTC, CWS5, CLAPO, CCM4	Phosphatidylinositol 3-kinase, catalytic, alpha polypeptide	171834	PIK3CA	5290	ENSG00000121879,ENST00000263967;;;ENST00000263967		Keratosis, seborrheic, somatic	182000		3	Pik3ca
3q26.32	3:179148126-179240093	PIK3CA, CLOVE, MCAP, MCM, MCMTC, CWS5, CLAPO, CCM4	Phosphatidylinositol 3-kinase, catalytic, alpha polypeptide	171834	PIK3CA	5290	ENSG00000121879,ENST00000263967;;;ENST00000263967		Macrodactyly, somatic	155500		3	Pik3ca
3q26.32	3:179148126-179240093	PIK3CA, CLOVE, MCAP, MCM, MCMTC, CWS5, CLAPO, CCM4	Phosphatidylinositol 3-kinase, catalytic, alpha polypeptide	171834	PIK3CA	5290	ENSG00000121879,ENST00000263967;;;ENST00000263967		Megalencephaly-capillary malformation-polymicrogyria syndrome, somatic	602501		3	Pik3ca
3q26.32	3:179148126-179240093	PIK3CA, CLOVE, MCAP, MCM, MCMTC, CWS5, CLAPO, CCM4	Phosphatidylinositol 3-kinase, catalytic, alpha polypeptide	171834	PIK3CA	5290	ENSG00000121879,ENST00000263967;;;ENST00000263967		Nevus, epidermal, somatic	162900		3	Pik3ca
3q26.32	3:179148126-179240093	PIK3CA, CLOVE, MCAP, MCM, MCMTC, CWS5, CLAPO, CCM4	Phosphatidylinositol 3-kinase, catalytic, alpha polypeptide	171834	PIK3CA	5290	ENSG00000121879,ENST00000263967;;;ENST00000263967		Nonsmall cell lung cancer, somatic	211980		3	Pik3ca
3q26.32	3:179148126-179240093	PIK3CA, CLOVE, MCAP, MCM, MCMTC, CWS5, CLAPO, CCM4	Phosphatidylinositol 3-kinase, catalytic, alpha polypeptide	171834	PIK3CA	5290	ENSG00000121879,ENST00000263967;;;ENST00000263967		Ovarian cancer, somatic	167000		3	Pik3ca
3q27.1	3:183122215-183163813	DCLAMP	Lysosome-associated membrane glycoprotein, dendritic cell-specific	605883	LAMP3	27074	ENSG00000078081,ENST00000265598;;;ENST00000265598					Lamp3
3q27.1	3:183178041-183428619	MCF2L2, ARHGEF22, KIAA0861	MCF.2 cell line-derived transforming sequence-like 2	619946	MCF2L2	23101	ENSG00000053524,ENST00000328913;;;ENST00000328913
3q27.1	3:184314606-184335358	EIF4G1, EIF4G, PARK18	Eukaryotic translation initiation factor 4 gamma, 1	600495	EIF4G1	1981	ENSG00000114867,ENST00000346169;;;ENST00000346169	amplified in squamous cell lung cancer	{Parkinson disease 18}	614251	Autosomal dominant	3	Eif4g1
3q29	3:195720978-195733551	MUC20	Mucin 20, cell surface-associated	610360	MUC20	200958	ENSG00000176945,ENST00000447234;;;ENST00000447234					Muc20
4p16.1	4:10486395-10734846	CLNK, MIST	Cytokine-dependent hematopoietic cell linker	611434	CLNK	116449	ENSG00000109684,ENST00000226951;;;ENST00000226951					Clnk
4p15.32	4:15703065-15774173	BST1	Bone marrow stromal cell antigen 1	600387	BST1	683	ENSG00000109743,ENST00000265016;;;ENST00000265016	previously assigned to 14q32.3				Bst1
4p15.1-q12	4:27700001-58500000	NPC1, NPCA1	Nasopharyngeal carcinoma 1	607107		257641		?associated with acyl-CoA thioesterase 7-like	{Nasopharyngeal carcinoma 1}	607107		2
4p14	4:40042917-40057199	LOC344967	Acyl-CoA thioesterase 7-like	611963		344967	ENSG00000205794,ENST00000381811	?associated with nasopharyngeal carcinoma
4p11	4:48986275-49062079	CWH43, PGAP2IP	Cell wall biogenesis protein 43 C-terminal homolog	618561	CWH43	80157	ENSG00000109182,ENST00000226432;;;ENST00000226432					Cwh43
4q12	4:54657957-54740715	KIT, PBT, MASTC	Hardy-Zuckerman 4 feline sarcoma (v-kit) oncogene	164920	KIT	3815	ENSG00000157404,ENST00000288135;;;ENST00000288135	same 700bp segment as PDGFRA	Gastrointestinal stromal tumor, familial	606764	Autosomal dominant; Isolated cases	3	Kit
4q12	4:54657957-54740715	KIT, PBT, MASTC	Hardy-Zuckerman 4 feline sarcoma (v-kit) oncogene	164920	KIT	3815	ENSG00000157404,ENST00000288135;;;ENST00000288135	same 700bp segment as PDGFRA	Germ cell tumors, somatic	273300		3	Kit
4q12	4:54657957-54740715	KIT, PBT, MASTC	Hardy-Zuckerman 4 feline sarcoma (v-kit) oncogene	164920	KIT	3815	ENSG00000157404,ENST00000288135;;;ENST00000288135	same 700bp segment as PDGFRA	Leukemia, acute myeloid, somatic	601626		3	Kit
4q12	4:54657957-54740715	KIT, PBT, MASTC	Hardy-Zuckerman 4 feline sarcoma (v-kit) oncogene	164920	KIT	3815	ENSG00000157404,ENST00000288135;;;ENST00000288135	same 700bp segment as PDGFRA	Mastocytosis, cutaneous	154800	Autosomal dominant	3	Kit
4q12	4:54657957-54740715	KIT, PBT, MASTC	Hardy-Zuckerman 4 feline sarcoma (v-kit) oncogene	164920	KIT	3815	ENSG00000157404,ENST00000288135;;;ENST00000288135	same 700bp segment as PDGFRA	Mastocytosis, systemic, somatic	154800		3	Kit
4q12	4:54657957-54740715	KIT, PBT, MASTC	Hardy-Zuckerman 4 feline sarcoma (v-kit) oncogene	164920	KIT	3815	ENSG00000157404,ENST00000288135;;;ENST00000288135	same 700bp segment as PDGFRA	Piebaldism	172800	Autosomal dominant	3	Kit
4q13.3	4:70226124-70235252	FDCSP, C4orf7	Follicular dendritic cell secreted protein	607241	FDCSP	260436	ENSG00000181617,ENST00000317987;;;ENST00000317987
4q23	4:98261384-98443858	RAP1GDS1	RAP1, GTP-GDP dissociation stimulator 1	179502	RAP1GDS1	5910	ENSG00000138698,ENST00000408927;;;ENST00000408927	fusion partner with NUP98 in ALL	Lymphocytic leukemia, acute T-cell			3	Rap1gds1
4q23	4:99304971-99321401	ADH1B, ADH2	Alcohol dehydrogenase IB (class I), beta polypeptide	103720	ADH1B	125	ENSG00000196616,ENST00000305046;;;ENST00000305046		{Aerodigestive tract cancer, squamous cell, alcohol-related, protection against}	103780	Multifactorial	3	Adh1
4q23	4:99304971-99321401	ADH1B, ADH2	Alcohol dehydrogenase IB (class I), beta polypeptide	103720	ADH1B	125	ENSG00000196616,ENST00000305046;;;ENST00000305046		{Alcohol dependence, protection against}	103780	Multifactorial	3	Adh1
4q24	4:101790730-102074812	BANK1, FLJ20706, BANK	B-cell scaffold protein with ankyrin repeats 1	610292	BANK1	55024	ENSG00000153064,ENST00000322953;;;ENST00000322953					Bank1
4q28.1	4:127622953-127726737	INTU, KIAA1284, PDZK6, SRTD20, OFD17	Inturned planar cell polarity protein	610621	INTU	27152	ENSG00000164066,ENST00000335251;;;ENST00000335251	mutation identified in 1 SRTD20 patient and 1 OFD17 patient	?Orofaciodigital syndrome XVII	617926	Autosomal recessive	3	Intu
4q28.1	4:127622953-127726737	INTU, KIAA1284, PDZK6, SRTD20, OFD17	Inturned planar cell polarity protein	610621	INTU	27152	ENSG00000164066,ENST00000335251;;;ENST00000335251	mutation identified in 1 SRTD20 patient and 1 OFD17 patient	?Short-rib thoracic dysplasia 20 with polydactyly	617925	Autosomal recessive	3	Intu
5p15.33	5:1-4400000	BCC3	Basal cell carcinoma, susceptibility to, 3	613059		100307120			{Basal cell carcinoma, susceptibility to, 3}	613059		2
5p15.33	5:271646-314974	PDCD6, ALG2	Programmed cell death 6	601057	PDCD6	10016	ENSG00000249915,ENST00000264933;;;ENST00000264933					Pdcd6
5p13.2	5:37812677-37840041	GDNF, HSCR3	Glial cell line derived neurotrophic factor	600837	GDNF	2668	ENSG00000168621,ENST00000326524;;;ENST00000326524		{Hirschsprung disease, susceptibility to, 3}	613711	Autosomal dominant	3	Gdnf
5q11.2	5:54977867-54985593	ESM1	Endothelial cell-specific molecule 1	601521	ESM1	11082	ENSG00000164283,ENST00000381405;;;ENST00000381405					Esm1
5q14.1	5:80654652-80876815	MSH3, FAP4	mutS homolog 3	600887	MSH3	4437	ENSG00000113318,ENST00000265081;;;ENST00000265081	5' to DHFR	Endometrial carcinoma, somatic	608089		3	Msh3
5q14.1	5:80654652-80876815	MSH3, FAP4	mutS homolog 3	600887	MSH3	4437	ENSG00000113318,ENST00000265081;;;ENST00000265081	5' to DHFR	Familial adenomatous polyposis 4	617100	Autosomal recessive	3	Msh3
5q14.3	5:87267883-87391916	RASA1, GAP, CMAVM1, PKWS	RAS p21 protein activator 1 (GTPase activating protein)	139150	RASA1	5921	ENSG00000145715,ENST00000274376;;;ENST00000274376		Basal cell carcinoma, somatic	605462		3	Rasa1
5q14.3	5:87267883-87391916	RASA1, GAP, CMAVM1, PKWS	RAS p21 protein activator 1 (GTPase activating protein)	139150	RASA1	5921	ENSG00000145715,ENST00000274376;;;ENST00000274376		Capillary malformation-arteriovenous malformation 1	608354	Autosomal dominant	3	Rasa1
5q31.1	5:132481609-132490773	IRF1, MAR	Interferon regulatory factor-1	147575	IRF1	3659	ENSG00000125347,ENST00000245414;;;ENST00000245414		Gastric cancer, somatic	613659		3	Irf1
5q31.1	5:132481609-132490773	IRF1, MAR	Interferon regulatory factor-1	147575	IRF1	3659	ENSG00000125347,ENST00000245414;;;ENST00000245414		Myelodysplastic syndrome, preleukemic			3	Irf1
5q31.1	5:132481609-132490773	IRF1, MAR	Interferon regulatory factor-1	147575	IRF1	3659	ENSG00000125347,ENST00000245414;;;ENST00000245414		Myelogenous leukemia, acute			3	Irf1
5q31.1	5:132481609-132490773	IRF1, MAR	Interferon regulatory factor-1	147575	IRF1	3659	ENSG00000125347,ENST00000245414;;;ENST00000245414		Nonsmall cell lung cancer, somatic	211980		3	Irf1
5q31.1	5:134108218-134148210	TCF7	Transcription factor-7, T-cell specific	189908	TCF7	6932	ENSG00000081059,ENST00000342854;;;ENST00000342854	originally called TCF-1				Tcf7
5q31.1	5:135444214-135447348	C5orf20, DCNP1	Dendritic cell nuclear protein 1	609710	DCANP1	140947	ENSG00000251380,ENST00000503143;;;ENST00000503143
5q31.1	5:135946904-135954983	LECT2	Leukocyte cell-derived chemotaxin 2	602882	LECT2	3950	ENSG00000145826,ENST00000274507;;;ENST00000274507					Lect2
5q31.2	5:138187650-138213323	CDC23, APC8	Cell division cycle 23 (anaphase-promoting complex 8)	603462	CDC23	8697	ENSG00000094880,ENST00000394886;;;ENST00000394886					Cdc23
5q31.2	5:138285265-138338355	CDC25C	Cell division cycle 25C	157680	CDC25C	995	ENSG00000158402,ENST00000323760;;;ENST00000323760					Cdc25c
5q31.2	5:139387467-139389913	MZB1, PACAP, MGC29506	Marginal zone B and B1 cell-specific protein	609447	MZB1	51237	ENSG00000170476,ENST00000302125;;;ENST00000302125					Mzb1
5q31.2	5:139448560-139462743	ECSCR, ECSM2, ARIA	Endothelial cell surface-expressed chemotaxis and apoptosis regulator	615736	ECSCR	641700	ENSG00000249751,ENST00000618155;;;ENST00000618155					Ecscr
5q31.3	5:141923871-141942047	DELE1, KIAA0141	DAP3 binding cell death enhancer 1	615741	DELE1	9812	ENSG00000081791,ENST00000432126;;;ENST00000432126					Dele1
5q33.3	5:156919292-156963226	TIMED4, TIM4, SMUCKLER	T-cell immunoglobulin and mucin domains-containing protein 4	610096	TIMD4	91937	ENSG00000145850,ENST00000274532;;;ENST00000274532					Timd4
5q33.3	5:157085832-157109044	HAVCR2, TIM3, SPTCL	Hepatitis A virus cellular receptor 2	606652	HAVCR2	84868	ENSG00000135077,ENST00000307851;;;ENST00000307851		T-cell lymphoma, subcutaneous panniculitis-like	618398	Autosomal recessive	3	Havcr2
5q33.3	5:157180840-157255185	ITK, EMT, LPFS1	T-cell-specific tyrosine kinase; homolog of mouse T-cell itk/tsk tyrosine kinase	186973	ITK	3702	ENSG00000113263,ENST00000422843;;;ENST00000422843		Lymphoproliferative syndrome 1	613011	Autosomal recessive	3	Itk
5q33.3	5:158695920-159099916	EBF, OLF1	Early B-cell factor (olfactory neuronal transcription factor 1)	164343	EBF1	1879	ENSG00000164330,ENST00000313708;;;ENST00000313708					Ebf1
5q33.3	5:159314780-159330487	IL12B, NKSF2, IMD29	Interleukin-12B (natural killer cell stimulatory factor-2, cytotoxic lymphocyte maturation factor-2, p40)	161561	IL12B	3593	ENSG00000113302,ENST00000231228;;;ENST00000231228	between GLR1 and GABRA1	Immunodeficiency 29, mycobacteriosis	614890	Autosomal recessive	3	Il12b
5q35.1	5:171309248-171312139	TLX3, HOX11L2, RNX	T-cell leukemia, homeobox 3	604640	TLX3	30012	ENSG00000164438,ENST00000296921;;;ENST00000296921	activated in T-cell ALL				Tlx3
5q35.2	5:173607145-173616650	BOD1, FAM44B	Biorientation of chromosomes in cell division 1	616745	BOD1	91272	ENSG00000145919,ENST00000311086;;;ENST00000311086					Bod1
5q35.2	5:176880869-176899346	HK3	Hexokinase-3, white cell	142570	HK3	3101	ENSG00000160883,ENST00000292432;;;ENST00000292432					Hk3
5q35.3	5:178184505-178187371	GMCL2	Germ cell-less 2, spermatogenesis associated	618629	GMCL2	64396	ENSG00000244234,ENST00000463439;;;ENST00000463439					Gmcl1
5q35.3	5:180829954-180831618	HEIH, LINC00848	Hepatocellular carcinoma-upregulated EZH2-associated long noncoding RNA	618615	HEIH	100859930	ENSG00000278970,ENST00000623091
6p24.3	6:8652209-8653846	HULC	Hepatocellular carcinoma-upregulated long noncoding RNA	612210	HULC	728655
6p24.2	6:10762723-10838539	MAK, RP62	Male germ cell-associated kinase	154235	MAK	4117	ENSG00000111837,ENST00000354489;;;ENST00000354489		Retinitis pigmentosa 62	614181	Autosomal recessive	3	Mak
6p24.2	6:10873223-10882041	GCM2, GCMB, HRPT4, FIH2	Glial cells missing transcription factor 2	603716	GCM2	9247	ENSG00000124827,ENST00000379491;;;ENST00000379491		Hyperparathyroidism 4	617343	Autosomal dominant	3	Gcm2
6p24.2	6:10873223-10882041	GCM2, GCMB, HRPT4, FIH2	Glial cells missing transcription factor 2	603716	GCM2	9247	ENSG00000124827,ENST00000379491;;;ENST00000379491		Hypoparathyroidism, familial isolated 2	618883	Autosomal dominant; Autosomal recessive	3	Gcm2
6p24.2	6:11183298-11382348	NEDD9, HEF1, CASL	Neural precursor cell expressed, developmentally downregulated 9	602265	NEDD9	4739	ENSG00000111859,ENST00000379446;;;ENST00000379446					Nedd9
6p22.3	6:24804284-25042168	RIPOR2, FAM65B, C6orf32, KIAA0386, PL48, DFNB104, DFNA21	RHO family interacting cell polarization regulator 2	611410	RIPOR2	9750	ENSG00000111913,ENST00000643898;;;ENST00000643898	mutation identified in 1 DFNB104 family	?Deafness, autosomal recessive 104	616515	Autosomal recessive	3	Ripor2
6p22.3	6:24804284-25042168	RIPOR2, FAM65B, C6orf32, KIAA0386, PL48, DFNB104, DFNA21	RHO family interacting cell polarization regulator 2	611410	RIPOR2	9750	ENSG00000111913,ENST00000643898;;;ENST00000643898	mutation identified in 1 DFNB104 family	Deafness, autosomal dominant 21	607017	Autosomal dominant	3	Ripor2
6p21.3	6:30500001-36600000	NKS1, EC1	Susceptibility to lysis by alloreactive natural killer cells	272370		4819			{Lysis by alloreactive natural killer cells, susceptibility to}	272370	Autosomal recessive	2
6p21.3	6:30500001-36600000	NPCA2	Nasopharyngeal carcinoma, susceptibility to, 2	161550		100312951		associated with rs2517713 and rs2975042	{Nasopharyngeal carcinoma, susceptibility to, 2}	161550		2
6p21.3	6:30500001-36600000	PBCA	Pancreatic beta cell, agenesis of	600089		7962		uniparental disomy	?Diabetes mellitus, insulin-dependent, neonatal	600089	Autosomal recessive	2
6p21.33	6:30983718-30989903	MUC21, C6orf205	Mucin 21, cell surface-associated	616991	MUC21	394263	ENSG00000204544,ENST00000376296;;;ENST00000376296					Muc21
6p21.32	6:32184733-32190202	PBX2, HOX12, G17	Pre-B-cell leukemia transcription factor-2	176311	PBX2	5089	ENSG00000204304,ENST00000375050;;;ENST00000375050					Pbx2
6p21.1	6:41149260-41155403	TREML1, TLT1	Triggering receptor expressed on myeloid cells-like protein 1	609714	TREML1	340205	ENSG00000161911,ENST00000426005;;;ENST00000426005					Treml1
6p21.1	6:41158508-41163116	TREM2, PLOSL2	Triggering receptor expressed on myeloid cells 2	605086	TREM2	54209	ENSG00000095970,ENST00000373113;;;ENST00000373113		Polycystic lipomembranous osteodysplasia with sclerosing leukoencephalopathy 2	618193	Autosomal recessive	3	Trem2
6p21.1	6:41189749-41201149	TREML2, TLT2	Triggering receptor expressed on myeloid cells-like protein 2	609715	TREML2	79865	ENSG00000112195,ENST00000483722;;;ENST00000483722					Treml2
6p21.1	6:41208554-41217947	TREML3, TLT3	Triggering receptor expressed on myeloid cells-like protein 3	609716	TREML3P	340206	ENSG00000290563,ENST00000564680
6p21.1	6:41228349-41238882	TREML4, TLT4	Triggering receptor expressed on myeloid cells-like protein 4	614664	TREML4	285852	ENSG00000188056,ENST00000341495;;;ENST00000341495					Treml4
6p21.1	6:41267385-41286682	TREM1	Triggering receptor expressed on myeloid cells 1	605085	TREM1	54210	ENSG00000124731,ENST00000244709;;;ENST00000244709					Trem1
6p21.1	6:42916053-42925838	PTCRA	Pre-T-cell receptor, alpha-chain precursor	606817	PTCRA	171558	ENSG00000171611,ENST00000304672;;;ENST00000304672					Ptcra
6p21.1	6:44387706-44450425	CDC5L	Cell division cycle 5-like	602868	CDC5L	988	ENSG00000096401,ENST00000371477;;;ENST00000371477					Cdc5l,Gm32717,Gm32802,Gm9040,Gm9044,Gm9045,Gm9046,Gm9048,Gm9049
6p12.1	6:53001303-53061824	ICK, MRK, KIAA0936, ECO, EJM10	Intestinal cell kinase	612325	CILK1	22858	ENSG00000112144,ENST00000676107;;;ENST00000676107		Endocrine-cerebroosteodysplasia	612651	Autosomal recessive	3	Cilk1
6p12.1	6:53001303-53061824	ICK, MRK, KIAA0936, ECO, EJM10	Intestinal cell kinase	612325	CILK1	22858	ENSG00000112144,ENST00000676107;;;ENST00000676107		{Epilepsy, juvenile myoclonic, susceptibility to, 10}	617924	Autosomal dominant	3	Cilk1
6p12.1	6:53126961-53148841	GCM1, GCMA	Glial cells missing transcription factor 1	603715	GCM1	8521	ENSG00000137270,ENST00000259803;;;ENST00000259803					Gcm1
6q21	6:110180427-110232232	CDC40, PRP17, PCH15	Cell division cycle 40	605585	CDC40	51362	ENSG00000168438,ENST00000307731;;;ENST00000307731	mutation identified in 1 PCH15 patient	?Pontocerebellar hypoplasia, type 15	619302	Autosomal recessive	3	Cdc40
6q22.31	6:123803865-124825640	NKAIN2, TCBA	Na+/K+ transporting ATPase interacting 2	609758	NKAIN2	154215	ENSG00000188580,ENST00000368417;;;ENST00000368417	fused with SUSP1 in T-cell lymphoma/leukemia				Nkain2
6q23-q24	6:130000001-148500000	NTT	Noncoding transcript in T cells	602154		7956
6q23.3	6:135181308-135219172	MYB	Avian myeloblastosis viral (v-myb) oncogene homolog	189990	MYB	4602	ENSG00000118513,ENST00000341911;;;ENST00000341911		{T-cell acute lymphoblastic leukemia}			3	Myb
6q24.1	6:139135080-139180802	HECA, HDC	HDC homolog, cell cycle regulator	607977	HECA	51696	ENSG00000112406,ENST00000367658;;;ENST00000367658					Heca
6q25.2	6:152697897-152747181	MYCT1, MTLC	MYC target in myeloid cells 1	616805	MYCT1	80177	ENSG00000120279,ENST00000367245;;;ENST00000367245					Myct1
6q25.2-q25.3	6:154995315-155257723	TIAM2	T-cell lymphoma invasion and metastasis 2	604709	TIAM2	26230	ENSG00000146426,ENST00000682666;;;ENST00000682666					Tiam2
6q25.3	6:159034481-159044991	TAGAP	T-cell activation GTPase-activating protein	609667	TAGAP	117289	ENSG00000164691,ENST00000367066;;;ENST00000367066					Tagap,Tagap1
6q25.3	6:159969082-160111504	IGF2R, MPRI	Insulin-like growth factor-2 receptor (mannose-6-phosphate receptor, cation-independent)	147280	IGF2R	3482	ENSG00000197081,ENST00000356956;;;ENST00000356956	behaves as a tumor suppressor	Hepatocellular carcinoma, somatic	114550		3	Igf2r
6q27	6:170575295-170584637	PDCD2	Programmed cell death 2	600866	PDCD2	5134	ENSG00000071994,ENST00000541970;;;ENST00000541970					Pdcd2
Chr.6	6:1-170805979	LAKLG, LAKL	Lymphokine-activated killer cell ligand	153435		3905
Chr.6	6:1-170805979	TS546	Temperature sensitivity complementation, cell cycle specific, ts546 cells	187330		7963
7p22.3	7:1815795-2232945	MAD1L1, TXBP181, MVA7	Mitotic arrest-deficient 1, yeast, homolog-like 1	602686	MAD1L1	8379	ENSG00000002822,ENST00000265854;;;ENST00000265854		Lymphoma, B-cell, somatic			3	Mad1l1
7p22.3	7:1815795-2232945	MAD1L1, TXBP181, MVA7	Mitotic arrest-deficient 1, yeast, homolog-like 1	602686	MAD1L1	8379	ENSG00000002822,ENST00000265854;;;ENST00000265854		Mosaic variegated aneuploidy syndrome 7 with inflammation and tumor predisposition	620189	Autosomal recessive	3	Mad1l1
7p22.3	7:1815795-2232945	MAD1L1, TXBP181, MVA7	Mitotic arrest-deficient 1, yeast, homolog-like 1	602686	MAD1L1	8379	ENSG00000002822,ENST00000265854;;;ENST00000265854		Prostate cancer, somatic	176807		3	Mad1l1
7p22.2	7:2906142-3043867	CARD11, CARMA1, BIMP3, PPBL, BENTA, IMD11A	Caspase recruitment domain-containing protein 11	607210	CARD11	84433	ENSG00000198286,ENST00000396946;;;ENST00000396946		B-cell expansion with NFKB and T-cell anergy	616452	Autosomal dominant	3	Card11
7p22.2	7:2906142-3043867	CARD11, CARMA1, BIMP3, PPBL, BENTA, IMD11A	Caspase recruitment domain-containing protein 11	607210	CARD11	84433	ENSG00000198286,ENST00000396946;;;ENST00000396946		Immunodeficiency 11A	615206	Autosomal recessive	3	Card11
7p22.2	7:2906142-3043867	CARD11, CARMA1, BIMP3, PPBL, BENTA, IMD11A	Caspase recruitment domain-containing protein 11	607210	CARD11	84433	ENSG00000198286,ENST00000396946;;;ENST00000396946		Immunodeficiency 11B with atopic dermatitis	617638	Autosomal dominant	3	Card11
7p22.2	7:3301252-4269000	SDK1	Sidekick cell adhesion molecule 1	607216	SDK1	221935	ENSG00000146555,ENST00000404826;;;ENST00000404826					Sdk1
7p21.3	7:8113184-8262555	ICA1	Islet cell autoantigen 1, 69kD	147625	ICA1	3382	ENSG00000003147,ENST00000402384;;;ENST00000402384					Ica1
7p15.3	7:21900899-21945899	CDCA7L, R1, JPO2	Cell division cycle-associated protein 7-like	609685	CDCA7L	55536	ENSG00000164649,ENST00000406877;;;ENST00000406877					Cdca7l
7p14.2-p14.1	7:36852906-37449326	ELMO1, CED12	Engulfment and cell motility gene 1	606420	ELMO1	9844	ENSG00000155849,ENST00000310758;;;ENST00000310758					Elmo1
7p14.1	7:37100001-43300000	TRGJ@	T-cell receptor gamma chain joining gene cluster	615455
7p14.1	7:37100001-43300000	TRGV@	T-cell receptor gamma chain variable gene cluster	615454
7p14.1	7:38240024-38249572	TRGC2	T-cell receptor gamma chain constant region 2	615450	TRGC2	6967	ENSG00000227191,-					Trgc1,Trgc2,Trgc3
7p14.1	7:38259643-38273636	TARP	T-cell antigen receptor, gamma subunit, alternate reading frame protein	609642		445347	ENSG00000289746,ENST00000698248
7p14.1	7:38260088-38265678	TRGC1	T-cell receptor gamma chain constant region 1	186970	TRGC1	6966	ENSG00000211689,-					Trgc1,Trgc2,Trgc3,Trgc4
7p13	7:43875913-43926726	URGCP, URG4	Upregulator of cell proliferation	610337	URGCP	55665	ENSG00000106608,ENST00000453200;;;ENST00000453200					Urgcp
7p13	7:43997897-44010124	SPDYE1, SPDYB2L2, RINGO1	Speedy/RINGO cell cycle regulator family, member E1	617623	SPDYE1	285955	ENSG00000136206,ENST00000693451;;;ENST00000693451					Spdye4a,Spdye4b
7p12-cen	7:45400001-60100001	TTIM1	T-cell tumor invasion and metastasis-1 (invasion-metastasis of neoplasms, chromosome 7 determined)	147830
7p11.2	7:55019017-55211628	EGFR, NISBD2	Epidermal growth factor receptor	131550	EGFR	1956	ENSG00000146648,ENST00000275493;;;ENST00000275493	same as oncogene ERBB; mutation identified in 1 NISBD2 family	?Inflammatory skin and bowel disease, neonatal, 2	616069	Autosomal recessive	3	Egfr
7p11.2	7:55019017-55211628	EGFR, NISBD2	Epidermal growth factor receptor	131550	EGFR	1956	ENSG00000146648,ENST00000275493;;;ENST00000275493	same as oncogene ERBB; mutation identified in 1 NISBD2 family	Adenocarcinoma of lung, response to tyrosine kinase inhibitor in	211980	Autosomal dominant; Somatic mutation	3	Egfr
7p11.2	7:55019017-55211628	EGFR, NISBD2	Epidermal growth factor receptor	131550	EGFR	1956	ENSG00000146648,ENST00000275493;;;ENST00000275493	same as oncogene ERBB; mutation identified in 1 NISBD2 family	Nonsmall cell lung cancer, response to tyrosine kinase inhibitor in	211980	Autosomal dominant; Somatic mutation	3	Egfr
7p11.2	7:55019017-55211628	EGFR, NISBD2	Epidermal growth factor receptor	131550	EGFR	1956	ENSG00000146648,ENST00000275493;;;ENST00000275493	same as oncogene ERBB; mutation identified in 1 NISBD2 family	{Nonsmall cell lung cancer, susceptibility to}	211980	Autosomal dominant; Somatic mutation	3	Egfr
7q11.23	7:73536356-73557690	BCL7B	B-cell CLL/lymphoma 7B	605846	BCL7B	9275	ENSG00000106635,ENST00000223368;;;ENST00000223368					Bcl7b
7q11.23	7:74210006-74229834	LAT2, WBSCR5, LAB, NTAL	Linker for activation of T cells family, member 2	605719	LAT2	7462	ENSG00000086730,ENST00000460943;;;ENST00000460943					Lat2
7q22.1	7:100307702-100322196	SPDYE3, SPDYB2	Speedy/RINGO cell cycle regulator family, member E3	617625	SPDYE3	441272	ENSG00000214300,ENST00000332397;;;ENST00000332397
7q22.1	7:102551226-102565227	SPDYE2, SPDYB2L1	Speedy/RINGO cell cycle regulator family, member E2	617624	SPDYE2	441273	ENSG00000205238,ENST00000507918
7q22.3	7:107580007-107623317	BCAP29, BAP29, B29	B-cell receptor-associated protein 29	619612	BCAP29	55973	ENSG00000075790,ENST00000005259;;;ENST00000005259					Bcap29
7q31.1	7:108147649-108456720	NRCAM, NEDNMS	Neuronal cell adhesion molecule	601581	NRCAM	4897	ENSG00000091129,ENST00000379028;;;ENST00000379028		Neurodevelopmental disorder with neuromuscular and skeletal abnormalities	619833	Autosomal recessive	3	Nrcam
7q31.2	7:116672196-116798377	MET, DFNB97, OSFD, DA11	MET protooncogene, receptor tyrosine kinase	164860	MET	4233	ENSG00000105976,ENST00000397752;;;ENST00000397752	mutation identified in 1 DFNB97 family and 1 DA11 family	?Arthrogryposis, distal, type 11	620019	Autosomal dominant	3	Met
7q31.2	7:116672196-116798377	MET, DFNB97, OSFD, DA11	MET protooncogene, receptor tyrosine kinase	164860	MET	4233	ENSG00000105976,ENST00000397752;;;ENST00000397752	mutation identified in 1 DFNB97 family and 1 DA11 family	?Deafness, autosomal recessive 97	616705	Autosomal recessive	3	Met
7q31.2	7:116672196-116798377	MET, DFNB97, OSFD, DA11	MET protooncogene, receptor tyrosine kinase	164860	MET	4233	ENSG00000105976,ENST00000397752;;;ENST00000397752	mutation identified in 1 DFNB97 family and 1 DA11 family	Hepatocellular carcinoma, childhood type, somatic	114550		3	Met
7q31.2	7:116672196-116798377	MET, DFNB97, OSFD, DA11	MET protooncogene, receptor tyrosine kinase	164860	MET	4233	ENSG00000105976,ENST00000397752;;;ENST00000397752	mutation identified in 1 DFNB97 family and 1 DA11 family	Renal cell carcinoma, papillary, 1, familial and somatic	605074		3	Met
7q31.2	7:116672196-116798377	MET, DFNB97, OSFD, DA11	MET protooncogene, receptor tyrosine kinase	164860	MET	4233	ENSG00000105976,ENST00000397752;;;ENST00000397752	mutation identified in 1 DFNB97 family and 1 DA11 family	{Osteofibrous dysplasia, susceptibility to}	607278	Autosomal dominant	3	Met
7q32	7:127500001-132900000	BCC6	Basal cell carcinoma, susceptibility to, 6	613063		100307123		associated with rs157935	{Basal cell carcinoma, susceptibility to, 6}	613063		2
7q32.1	7:129188633-129213545	SMO, SMOH, CRJS, PHLS	Smoothened, frizzled class receptor	601500	SMO	6608	ENSG00000128602,ENST00000249373;;;ENST00000249373		Basal cell carcinoma, somatic	605462		3	Smo
7q32.1	7:129188633-129213545	SMO, SMOH, CRJS, PHLS	Smoothened, frizzled class receptor	601500	SMO	6608	ENSG00000128602,ENST00000249373;;;ENST00000249373		Curry-Jones syndrome, somatic mosaic	601707		3	Smo
7q32.1	7:129188633-129213545	SMO, SMOH, CRJS, PHLS	Smoothened, frizzled class receptor	601500	SMO	6608	ENSG00000128602,ENST00000249373;;;ENST00000249373		Pallister-Hall-like syndrome	241800	Autosomal recessive	3	Smo
7q33	7:135092303-135172469	CYREN, C7orf49, MRI	Cell cycle regulator of nonhomologous end joining	616980	CYREN	78996	ENSG00000122783,ENST00000393114;;;ENST00000393114					Cyren
7q34	7:138500001-143400000	TRBJ@	T-cell receptor beta chain joining gene cluster	615449
7q34	7:138500001-143400000	TRBV@	T-cell receptor beta chain variable gene cluster	615446
7q34	7:140713328-140924929	BRAF, NS7	B-Raf proto-oncogene, serine/threonine kinase	164757	BRAF	673	ENSG00000157764,ENST00000496384	pseudogene BRAF2 on Xq13 or 7q	Adenocarcinoma of lung, somatic	211980		3	Braf
7q34	7:140713328-140924929	BRAF, NS7	B-Raf proto-oncogene, serine/threonine kinase	164757	BRAF	673	ENSG00000157764,ENST00000496384	pseudogene BRAF2 on Xq13 or 7q	Cardiofaciocutaneous syndrome	115150	Autosomal dominant	3	Braf
7q34	7:140713328-140924929	BRAF, NS7	B-Raf proto-oncogene, serine/threonine kinase	164757	BRAF	673	ENSG00000157764,ENST00000496384	pseudogene BRAF2 on Xq13 or 7q	Colorectal cancer, somatic	114500		3	Braf
7q34	7:140713328-140924929	BRAF, NS7	B-Raf proto-oncogene, serine/threonine kinase	164757	BRAF	673	ENSG00000157764,ENST00000496384	pseudogene BRAF2 on Xq13 or 7q	LEOPARD syndrome 3	613707	Autosomal dominant	3	Braf
7q34	7:140713328-140924929	BRAF, NS7	B-Raf proto-oncogene, serine/threonine kinase	164757	BRAF	673	ENSG00000157764,ENST00000496384	pseudogene BRAF2 on Xq13 or 7q	Melanoma, malignant, somatic	155600		3	Braf
7q34	7:140713328-140924929	BRAF, NS7	B-Raf proto-oncogene, serine/threonine kinase	164757	BRAF	673	ENSG00000157764,ENST00000496384	pseudogene BRAF2 on Xq13 or 7q	Nonsmall cell lung cancer, somatic	211980		3	Braf
7q34	7:140713328-140924929	BRAF, NS7	B-Raf proto-oncogene, serine/threonine kinase	164757	BRAF	673	ENSG00000157764,ENST00000496384	pseudogene BRAF2 on Xq13 or 7q	Noonan syndrome 7	613706	Autosomal dominant	3	Braf
7q34	7:142786213-142786224	TRBD1	T-cell receptor beta chain diversity gene 1	615447	TRBD1	28637	ENSG00000282431,-
7q34	7:142791694-142793141	TRBC1	T-cell receptor beta chain constant region 1	186930	TRBC1	28639	ENSG00000211751,-					Trbc1,Trbc2
7q34	7:142795705-142795720	TRBD2	T-cell receptor beta chain diversity gene 2	615448	TRBD2	28636
7q34	7:142801041-142802529	TRBC2	T-cell receptor beta chain constant region 2	615445	TRBC2	28638	ENSG00000211772,-					Trbc1,Trbc2
7q34	7:143288351-143307696	CASP2, NEDD2, ICH1	Caspase 2, apoptosis-related cysteine protease (neural precursor cell expressed, developmentally down-regulated 2)	600639	CASP2	835	ENSG00000106144,ENST00000310447;;;ENST00000310447					Casp2
7q35	7:144183466-144186080	CTAGE4	Cutaneous T-cell lymphoma-associated antigen 4	608910	CTAGE4	100128553	ENSG00000288784,ENST00000486333;;;ENST00000486333
7q36.1	7:148987527-148989429	GHET1	Gastric carcinoma proliferation-enhancing transcript 1, noncoding	619888	GHET1	102723099	ENSG00000281189,ENST00000627071
7q36.1	7:150991017-151014588	NOS3	Nitric oxide synthase 3, endothelial cell	163729	NOS3	4846	ENSG00000164867,ENST00000297494;;;ENST00000297494		{Alzheimer disease, late-onset, susceptibility to}	104300	Autosomal dominant	3	Nos3
7q36.1	7:150991017-151014588	NOS3	Nitric oxide synthase 3, endothelial cell	163729	NOS3	4846	ENSG00000164867,ENST00000297494;;;ENST00000297494		{Coronary artery spasm 1, susceptibility to}			3	Nos3
7q36.1	7:150991017-151014588	NOS3	Nitric oxide synthase 3, endothelial cell	163729	NOS3	4846	ENSG00000164867,ENST00000297494;;;ENST00000297494		{Hypertension, pregnancy-induced}	189800	Autosomal dominant	3	Nos3
7q36.1	7:150991017-151014588	NOS3	Nitric oxide synthase 3, endothelial cell	163729	NOS3	4846	ENSG00000164867,ENST00000297494;;;ENST00000297494		{Hypertension, susceptibility to}	145500	Multifactorial	3	Nos3
7q36.1	7:150991017-151014588	NOS3	Nitric oxide synthase 3, endothelial cell	163729	NOS3	4846	ENSG00000164867,ENST00000297494;;;ENST00000297494		{Ischemic stroke, susceptibility to}	601367	Multifactorial	3	Nos3
7q36.1	7:150991017-151014588	NOS3	Nitric oxide synthase 3, endothelial cell	163729	NOS3	4846	ENSG00000164867,ENST00000297494;;;ENST00000297494		{Placental abruption}			3	Nos3
7q36.3	7:155356988-155367933	BLACE	B-cell acute lymphoblastic leukemia-expressed gene	608450	BLACE	338436	ENSG00000204960,ENST00000378120
8p23.1	8:6924697-6926076	DEFA6, DEF6	Defensin, alpha-6, Paneth cell-specific	600471	DEFA6	1671	ENSG00000164822,ENST00000297436;;;ENST00000297436					AY761185,Defa-rs10,Defa-rs12,Defa-rs2,Defa1,Defa10,Defa11,Defa12,Defa13,Defa14,Defa15,Defa16,Defa17,Defa2,Defa20,Defa21,Defa22,Defa23,Defa24,Defa25,Defa26,Defa27,Defa28,Defa29,Defa3,Defa30,Defa31,Defa32,Defa34,Defa35,Defa36,Defa37,Defa38,Defa39,Defa4,Defa40,Defa41,Defa42,Defa43,Defa5,Defa6,Defa7,Defa8,Defa9
8p23.1	8:7055304-7056739	DEFA5, DEF5	Defensin, alpha-5, Paneth cell-specific	600472	DEFA5	1670	ENSG00000164816,ENST00000330590;;;ENST00000330590					AY761185,Defa-rs10,Defa-rs12,Defa-rs2,Defa1,Defa10,Defa11,Defa12,Defa13,Defa14,Defa15,Defa16,Defa17,Defa2,Defa23,Defa24,Defa25,Defa26,Defa27,Defa28,Defa3,Defa30,Defa31,Defa34,Defa35,Defa36,Defa37,Defa40,Defa41,Defa5,Defa6,Defa7,Defa8,Defa9
8p21.3	8:20246165-20303963	LZTS1, F37, FEZ1	Leucine zipper, putative tumor suppressor 1	606551	LZTS1	11178	ENSG00000061337,ENST00000381569;;;ENST00000381569		Esophageal squamous cell carcinoma, somatic	133239		3	Lzts1
8p21.3	8:22604757-22621514	CCAR2, DBC1, KIAA1967	Cell division cycle and apoptosis regulator 2	607359	CCAR2	57805	ENSG00000158941,ENST00000308511;;;ENST00000308511					Ccar2
8p21.3	8:23020133-23069031	TNFRSF10B, DR5, TRAILR2	Tumor necrosis factor receptor superfamily, member 10B	603612	TNFRSF10B	8795	ENSG00000120889,ENST00000276431;;;ENST00000276431		Squamous cell carcinoma, head and neck	275355	Autosomal recessive	3	Tnfrsf10b
Phenotype Mapping Key
1 - The disorder is placed on the map due to its association with a gene, but the underlying defect is not known.
2 - The disorder was placed on the map by statistical methods.
3 - The molecular basis of the disorder is known.
4 - A contiguous gene duplication or deletion syndrome in which multiple genes are involved.
This search returned 459 entries which exceeded the maximum of 200 so the results were truncated
You can register for MIMmatch ( https:///mimmatch/ ) to raise this limit to 1,000
You can register for downloads ( https:///downloads ) and/or the API ( https:///api ) for more search/download options
