# Supplementary material for: Network pharmacology and experiment validation investigate the potential mechanism of triptolide in oral squamous cell carcinoma
Source: Front Pharmacol. 2024 Jan 8;14:1302059. doi: 10.3389/fphar.2023.1302059 (PMC10800448; doi:10.3389/fphar.2023.1302059)
Supplement: Supplementary file 3 [file Table1.XLSX]

## Sheet: Sheet1
Gene Symbol	Description	Category	Gifts	GC Id	Relevance score	GeneCards Link
TP53	Tumor Protein P53	Protein Coding	61	GC17M007661	355.571	https://www.genecards.org/cgi-bin/carddisp.pl?gene=TP53
MET	MET Proto-Oncogene, Receptor Tyrosine Kinase	Protein Coding	61	GC07P116672	220.243	https://www.genecards.org/cgi-bin/carddisp.pl?gene=MET
PTEN	Phosphatase And Tensin Homolog	Protein Coding	59	GC10P095599	204.668	https://www.genecards.org/cgi-bin/carddisp.pl?gene=PTEN
EGFR	Epidermal Growth Factor Receptor	Protein Coding	62	GC07P055019	202.15	https://www.genecards.org/cgi-bin/carddisp.pl?gene=EGFR
CDKN2A	Cyclin Dependent Kinase Inhibitor 2A	Protein Coding	57	GC09M021967	199.946	https://www.genecards.org/cgi-bin/carddisp.pl?gene=CDKN2A
PIK3CA	Phosphatidylinositol-4,5-Bisphosphate 3-Kinase Catalytic Subunit Alpha	Protein Coding	59	GC03P179148	183.23	https://www.genecards.org/cgi-bin/carddisp.pl?gene=PIK3CA
KRAS	KRAS Proto-Oncogene, GTPase	Protein Coding	59	GC12M025204	162.827	https://www.genecards.org/cgi-bin/carddisp.pl?gene=KRAS
MIR21	MicroRNA 21	RNA Gene	26	GC17P067479	162.554	https://www.genecards.org/cgi-bin/carddisp.pl?gene=MIR21
BRAF	B-Raf Proto-Oncogene, Serine/Threonine Kinase	Protein Coding	60	GC07M140745	160.946	https://www.genecards.org/cgi-bin/carddisp.pl?gene=BRAF
HRAS	HRas Proto-Oncogene, GTPase	Protein Coding	59	GC11M004801	155.756	https://www.genecards.org/cgi-bin/carddisp.pl?gene=HRAS
CDH1	Cadherin 1	Protein Coding	56	GC16P068737	153.448	https://www.genecards.org/cgi-bin/carddisp.pl?gene=CDH1
CTNNB1	Catenin Beta 1	Protein Coding	60	GC03P041194	149.07	https://www.genecards.org/cgi-bin/carddisp.pl?gene=CTNNB1
ERBB2	Erb-B2 Receptor Tyrosine Kinase 2	Protein Coding	62	GC17P039687	145.619	https://www.genecards.org/cgi-bin/carddisp.pl?gene=ERBB2
ATM	ATM Serine/Threonine Kinase	Protein Coding	60	GC11P108222	142.228	https://www.genecards.org/cgi-bin/carddisp.pl?gene=ATM
CCND1	Cyclin D1	Protein Coding	60	GC11P069641	141.199	https://www.genecards.org/cgi-bin/carddisp.pl?gene=CCND1
AKT1	AKT Serine/Threonine Kinase 1	Protein Coding	61	GC14M104769	137.257	https://www.genecards.org/cgi-bin/carddisp.pl?gene=AKT1
KIT	KIT Proto-Oncogene, Receptor Tyrosine Kinase	Protein Coding	60	GC04P054657	131.719	https://www.genecards.org/cgi-bin/carddisp.pl?gene=KIT
BRCA1	BRCA1 DNA Repair Associated	Protein Coding	56	GC17M043044	128.935	https://www.genecards.org/cgi-bin/carddisp.pl?gene=BRCA1
RB1	RB Transcriptional Corepressor 1	Protein Coding	55	GC13P048303	128.081	https://www.genecards.org/cgi-bin/carddisp.pl?gene=RB1
BRCA2	BRCA2 DNA Repair Associated	Protein Coding	53	GC13P032315	124.731	https://www.genecards.org/cgi-bin/carddisp.pl?gene=BRCA2
TERT	Telomerase Reverse Transcriptase	Protein Coding	58	GC05M001253	122.663	https://www.genecards.org/cgi-bin/carddisp.pl?gene=TERT
MTOR	Mechanistic Target Of Rapamycin Kinase	Protein Coding	62	GC01M011106	121.916	https://www.genecards.org/cgi-bin/carddisp.pl?gene=MTOR
PTCH1	Patched 1	Protein Coding	57	GC09M095442	121.06	https://www.genecards.org/cgi-bin/carddisp.pl?gene=PTCH1
TGFBR2	Transforming Growth Factor Beta Receptor 2	Protein Coding	59	GC03P030623	117.379	https://www.genecards.org/cgi-bin/carddisp.pl?gene=TGFBR2
FGFR3	Fibroblast Growth Factor Receptor 3	Protein Coding	63	GC04P001795	113.84	https://www.genecards.org/cgi-bin/carddisp.pl?gene=FGFR3
STK11	Serine/Threonine Kinase 11	Protein Coding	57	GC19P001177	112.758	https://www.genecards.org/cgi-bin/carddisp.pl?gene=STK11
BCL2	BCL2 Apoptosis Regulator	Protein Coding	57	GC18M063123	111.403	https://www.genecards.org/cgi-bin/carddisp.pl?gene=BCL2
CASP8	Caspase 8	Protein Coding	59	GC02P201233	111.278	https://www.genecards.org/cgi-bin/carddisp.pl?gene=CASP8
CHEK2	Checkpoint Kinase 2	Protein Coding	61	GC22M028687	109.314	https://www.genecards.org/cgi-bin/carddisp.pl?gene=CHEK2
MYC	MYC Proto-Oncogene, BHLH Transcription Factor	Protein Coding	59	GC08P127735	109.312	https://www.genecards.org/cgi-bin/carddisp.pl?gene=MYC
VHL	Von Hippel-Lindau Tumor Suppressor	Protein Coding	54	GC03P013997	109.029	https://www.genecards.org/cgi-bin/carddisp.pl?gene=VHL
RET	Ret Proto-Oncogene	Protein Coding	61	GC10P043271	106.225	https://www.genecards.org/cgi-bin/carddisp.pl?gene=RET
MSH2	MutS Homolog 2	Protein Coding	56	GC02P047403	106.089	https://www.genecards.org/cgi-bin/carddisp.pl?gene=MSH2
MLH1	MutL Homolog 1	Protein Coding	55	GC03P036993	105.99	https://www.genecards.org/cgi-bin/carddisp.pl?gene=MLH1
TNFRSF10B	TNF Receptor Superfamily Member 10b	Protein Coding	57	GC08M023020	104.867	https://www.genecards.org/cgi-bin/carddisp.pl?gene=TNFRSF10B
NRAS	NRAS Proto-Oncogene, GTPase	Protein Coding	57	GC01M114704	104.483	https://www.genecards.org/cgi-bin/carddisp.pl?gene=NRAS
VEGFA	Vascular Endothelial Growth Factor A	Protein Coding	56	GC06P043770	103.977	https://www.genecards.org/cgi-bin/carddisp.pl?gene=VEGFA
PALB2	Partner And Localizer Of BRCA2	Protein Coding	51	GC16M023603	103.338	https://www.genecards.org/cgi-bin/carddisp.pl?gene=PALB2
FASLG	Fas Ligand	Protein Coding	55	GC01P172628	100.455	https://www.genecards.org/cgi-bin/carddisp.pl?gene=FASLG
STAT3	Signal Transducer And Activator Of Transcription 3	Protein Coding	61	GC17M042313	99.463	https://www.genecards.org/cgi-bin/carddisp.pl?gene=STAT3
APC	APC Regulator Of WNT Signaling Pathway	Protein Coding	56	GC05P112707	99.2557	https://www.genecards.org/cgi-bin/carddisp.pl?gene=APC
ING1	Inhibitor Of Growth Family Member 1	Protein Coding	50	GC13P110712	98.9096	https://www.genecards.org/cgi-bin/carddisp.pl?gene=ING1
MIR34A	MicroRNA 34a	RNA Gene	25	GC01M009154	97.9479	https://www.genecards.org/cgi-bin/carddisp.pl?gene=MIR34A
LRRC56	Leucine Rich Repeat Containing 56	Protein Coding	42	GC11P000518	96.204	https://www.genecards.org/cgi-bin/carddisp.pl?gene=LRRC56
ALK	ALK Receptor Tyrosine Kinase	Protein Coding	59	GC02M029190	95.8793	https://www.genecards.org/cgi-bin/carddisp.pl?gene=ALK
SMAD4	SMAD Family Member 4	Protein Coding	59	GC18P051028	95.2384	https://www.genecards.org/cgi-bin/carddisp.pl?gene=SMAD4
CDKN1A	Cyclin Dependent Kinase Inhibitor 1A	Protein Coding	55	GC06P096237	94.5142	https://www.genecards.org/cgi-bin/carddisp.pl?gene=CDKN1A
MIR205	MicroRNA 205	RNA Gene	22	GC01P209432	94.4112	https://www.genecards.org/cgi-bin/carddisp.pl?gene=MIR205
FAS	Fas Cell Surface Death Receptor	Protein Coding	57	GC10P095615	93.732	https://www.genecards.org/cgi-bin/carddisp.pl?gene=FAS
IL6	Interleukin 6	Protein Coding	58	GC07P022725	93.1331	https://www.genecards.org/cgi-bin/carddisp.pl?gene=IL6
MSH6	MutS Homolog 6	Protein Coding	55	GC02P047695	92.2405	https://www.genecards.org/cgi-bin/carddisp.pl?gene=MSH6
CDKN1B	Cyclin Dependent Kinase Inhibitor 1B	Protein Coding	54	GC12P025212	91.4706	https://www.genecards.org/cgi-bin/carddisp.pl?gene=CDKN1B
MIR17	MicroRNA 17	RNA Gene	22	GC13P091350	91.1989	https://www.genecards.org/cgi-bin/carddisp.pl?gene=MIR17
MIR221	MicroRNA 221	RNA Gene	23	GC0XM045746	90.4005	https://www.genecards.org/cgi-bin/carddisp.pl?gene=MIR221
MIR145	MicroRNA 145	RNA Gene	26	GC05P149430	90.3819	https://www.genecards.org/cgi-bin/carddisp.pl?gene=MIR145
TGFB1	Transforming Growth Factor Beta 1	Protein Coding	60	GC19M041301	89.6259	https://www.genecards.org/cgi-bin/carddisp.pl?gene=TGFB1
TP63	Tumor Protein P63	Protein Coding	53	GC03P189598	89.3947	https://www.genecards.org/cgi-bin/carddisp.pl?gene=TP63
TNF	Tumor Necrosis Factor	Protein Coding	59	GC06P096100	88.8987	https://www.genecards.org/cgi-bin/carddisp.pl?gene=TNF
MIR222	MicroRNA 222	RNA Gene	23	GC0XM045747	87.9833	https://www.genecards.org/cgi-bin/carddisp.pl?gene=MIR222
ESR1	Estrogen Receptor 1	Protein Coding	61	GC06P151656	87.9008	https://www.genecards.org/cgi-bin/carddisp.pl?gene=ESR1
FHIT	Fragile Histidine Triad Diadenosine Triphosphatase	Protein Coding	51	GC03M059747	87.8785	https://www.genecards.org/cgi-bin/carddisp.pl?gene=FHIT
EPCAM	Epithelial Cell Adhesion Molecule	Protein Coding	56	GC02P047345	87.5148	https://www.genecards.org/cgi-bin/carddisp.pl?gene=EPCAM
MAPK1	Mitogen-Activated Protein Kinase 1	Protein Coding	59	GC22M021759	86.877	https://www.genecards.org/cgi-bin/carddisp.pl?gene=MAPK1
JAK3	Janus Kinase 3	Protein Coding	58	GC19M017824	86.6276	https://www.genecards.org/cgi-bin/carddisp.pl?gene=JAK3
FLCN	Folliculin	Protein Coding	48	GC17M017212	86.2593	https://www.genecards.org/cgi-bin/carddisp.pl?gene=FLCN
SETD2	SET Domain Containing 2, Histone Lysine Methyltransferase	Protein Coding	53	GC03M047033	86.1782	https://www.genecards.org/cgi-bin/carddisp.pl?gene=SETD2
ADA	Adenosine Deaminase	Protein Coding	57	GC20M044620	86.1081	https://www.genecards.org/cgi-bin/carddisp.pl?gene=ADA
FGFR2	Fibroblast Growth Factor Receptor 2	Protein Coding	63	GC10M121478	85.1544	https://www.genecards.org/cgi-bin/carddisp.pl?gene=FGFR2
MIR141	MicroRNA 141	RNA Gene	24	GC12P024853	85.0635	https://www.genecards.org/cgi-bin/carddisp.pl?gene=MIR141
BAX	BCL2 Associated X, Apoptosis Regulator	Protein Coding	57	GC19P048954	84.5304	https://www.genecards.org/cgi-bin/carddisp.pl?gene=BAX
MAP2K1	Mitogen-Activated Protein Kinase Kinase 1	Protein Coding	60	GC15P066386	84.0347	https://www.genecards.org/cgi-bin/carddisp.pl?gene=MAP2K1
MIR200C	MicroRNA 200c	RNA Gene	25	GC12P024851	83.7988	https://www.genecards.org/cgi-bin/carddisp.pl?gene=MIR200C
HNF1B	HNF1 Homeobox B	Protein Coding	50	GC17M037686	83.2002	https://www.genecards.org/cgi-bin/carddisp.pl?gene=HNF1B
MIR143	MicroRNA 143	RNA Gene	26	GC05P149417	82.9067	https://www.genecards.org/cgi-bin/carddisp.pl?gene=MIR143
IFNG	Interferon Gamma	Protein Coding	57	GC12M068154	82.6662	https://www.genecards.org/cgi-bin/carddisp.pl?gene=IFNG
MIR126	MicroRNA 126	RNA Gene	25	GC09P136670	82.0521	https://www.genecards.org/cgi-bin/carddisp.pl?gene=MIR126
PTGS2	Prostaglandin-Endoperoxide Synthase 2	Protein Coding	56	GC01M186671	82.0423	https://www.genecards.org/cgi-bin/carddisp.pl?gene=PTGS2
KRT5	Keratin 5	Protein Coding	52	GC12M052514	81.9098	https://www.genecards.org/cgi-bin/carddisp.pl?gene=KRT5
MKI67	Marker Of Proliferation Ki-67	Protein Coding	51	GC10M128096	81.8954	https://www.genecards.org/cgi-bin/carddisp.pl?gene=MKI67
CD44	CD44 Molecule (Indian Blood Group)	Protein Coding	55	GC11P035139	81.103	https://www.genecards.org/cgi-bin/carddisp.pl?gene=CD44
NOTCH1	Notch Receptor 1	Protein Coding	59	GC09M137930	80.7447	https://www.genecards.org/cgi-bin/carddisp.pl?gene=NOTCH1
WWOX	WW Domain Containing Oxidoreductase	Protein Coding	52	GC16P078099	80.723	https://www.genecards.org/cgi-bin/carddisp.pl?gene=WWOX
IL2	Interleukin 2	Protein Coding	53	GC04M122451	80.6644	https://www.genecards.org/cgi-bin/carddisp.pl?gene=IL2
EGF	Epidermal Growth Factor	Protein Coding	57	GC04P109912	80.2469	https://www.genecards.org/cgi-bin/carddisp.pl?gene=EGF
MMP9	Matrix Metallopeptidase 9	Protein Coding	61	GC20P046008	79.875	https://www.genecards.org/cgi-bin/carddisp.pl?gene=MMP9
CASP3	Caspase 3	Protein Coding	56	GC04M184627	78.9242	https://www.genecards.org/cgi-bin/carddisp.pl?gene=CASP3
HIF1A	Hypoxia Inducible Factor 1 Subunit Alpha	Protein Coding	54	GC14P061695	78.8151	https://www.genecards.org/cgi-bin/carddisp.pl?gene=HIF1A
PMS2	PMS1 Homolog 2, Mismatch Repair System Component	Protein Coding	55	GC07M005973	78.6709	https://www.genecards.org/cgi-bin/carddisp.pl?gene=PMS2
CDK4	Cyclin Dependent Kinase 4	Protein Coding	61	GC12M058560	78.4629	https://www.genecards.org/cgi-bin/carddisp.pl?gene=CDK4
HNF1A	HNF1 Homeobox A	Protein Coding	53	GC12P120978	78.0714	https://www.genecards.org/cgi-bin/carddisp.pl?gene=HNF1A
MIR200B	MicroRNA 200b	RNA Gene	24	GC01P001167	77.778	https://www.genecards.org/cgi-bin/carddisp.pl?gene=MIR200B
MUC1	Mucin 1, Cell Surface Associated	Protein Coding	55	GC01M155185	77.6983	https://www.genecards.org/cgi-bin/carddisp.pl?gene=MUC1
JUN	Jun Proto-Oncogene, AP-1 Transcription Factor Subunit	Protein Coding	55	GC01M058780	77.3076	https://www.genecards.org/cgi-bin/carddisp.pl?gene=JUN
AR	Androgen Receptor	Protein Coding	59	GC0XP067544	76.3758	https://www.genecards.org/cgi-bin/carddisp.pl?gene=AR
MIR98	MicroRNA 98	RNA Gene	21	GC0XM053651	76.3287	https://www.genecards.org/cgi-bin/carddisp.pl?gene=MIR98
RAG1	Recombination Activating 1	Protein Coding	52	GC11P036544	76.2649	https://www.genecards.org/cgi-bin/carddisp.pl?gene=RAG1
MDM2	MDM2 Proto-Oncogene	Protein Coding	59	GC12P068808	76.134	https://www.genecards.org/cgi-bin/carddisp.pl?gene=MDM2
MIR155	MicroRNA 155	RNA Gene	23	GC21P025573	76.0787	https://www.genecards.org/cgi-bin/carddisp.pl?gene=MIR155
MMP2	Matrix Metallopeptidase 2	Protein Coding	60	GC16P055390	75.904	https://www.genecards.org/cgi-bin/carddisp.pl?gene=MMP2
SDHB	Succinate Dehydrogenase Complex Iron Sulfur Subunit B	Protein Coding	54	GC01M018419	75.7398	https://www.genecards.org/cgi-bin/carddisp.pl?gene=SDHB
BRIP1	BRCA1 Interacting Helicase 1	Protein Coding	54	GC17M061679	75.3492	https://www.genecards.org/cgi-bin/carddisp.pl?gene=BRIP1
CD274	CD274 Molecule	Protein Coding	52	GC09P005450	75.288	https://www.genecards.org/cgi-bin/carddisp.pl?gene=CD274
KRT14	Keratin 14	Protein Coding	53	GC17M041582	74.439	https://www.genecards.org/cgi-bin/carddisp.pl?gene=KRT14
ABL1	ABL Proto-Oncogene 1, Non-Receptor Tyrosine Kinase	Protein Coding	59	GC09P130713	74.3619	https://www.genecards.org/cgi-bin/carddisp.pl?gene=ABL1
MIR31	MicroRNA 31	RNA Gene	22	GC09M021874	74.2544	https://www.genecards.org/cgi-bin/carddisp.pl?gene=MIR31
PRKD1	Protein Kinase D1	Protein Coding	56	GC14M029576	74.1577	https://www.genecards.org/cgi-bin/carddisp.pl?gene=PRKD1
SRC	SRC Proto-Oncogene, Non-Receptor Tyrosine Kinase	Protein Coding	58	GC20P037344	74.0075	https://www.genecards.org/cgi-bin/carddisp.pl?gene=SRC
TYMS	Thymidylate Synthetase	Protein Coding	57	GC18P000657	73.2771	https://www.genecards.org/cgi-bin/carddisp.pl?gene=TYMS
PPARG	Peroxisome Proliferator Activated Receptor Gamma	Protein Coding	60	GC03P012287	73.1907	https://www.genecards.org/cgi-bin/carddisp.pl?gene=PPARG
MMP1	Matrix Metallopeptidase 1	Protein Coding	57	GC11M104437	73.079	https://www.genecards.org/cgi-bin/carddisp.pl?gene=MMP1
MIR125A	MicroRNA 125a	RNA Gene	23	GC19P076701	72.7473	https://www.genecards.org/cgi-bin/carddisp.pl?gene=MIR125A
MIR20A	MicroRNA 20a	RNA Gene	22	GC13P091595	72.6463	https://www.genecards.org/cgi-bin/carddisp.pl?gene=MIR20A
CXCR4	C-X-C Motif Chemokine Receptor 4	Protein Coding	59	GC02M136114	72.6062	https://www.genecards.org/cgi-bin/carddisp.pl?gene=CXCR4
NBN	Nibrin	Protein Coding	55	GC08M089933	72.5	https://www.genecards.org/cgi-bin/carddisp.pl?gene=NBN
CXCL8	C-X-C Motif Chemokine Ligand 8	Protein Coding	50	GC04P073740	72.4293	https://www.genecards.org/cgi-bin/carddisp.pl?gene=CXCL8
OGG1	8-Oxoguanine DNA Glycosylase	Protein Coding	53	GC03P013877	72.3453	https://www.genecards.org/cgi-bin/carddisp.pl?gene=OGG1
PCNA	Proliferating Cell Nuclear Antigen	Protein Coding	57	GC20M005114	72.2233	https://www.genecards.org/cgi-bin/carddisp.pl?gene=PCNA
EP300	E1A Binding Protein P300	Protein Coding	59	GC22P047611	72.1975	https://www.genecards.org/cgi-bin/carddisp.pl?gene=EP300
KDR	Kinase Insert Domain Receptor	Protein Coding	60	GC04M055078	71.3117	https://www.genecards.org/cgi-bin/carddisp.pl?gene=KDR
IL10	Interleukin 10	Protein Coding	55	GC01M206767	70.3106	https://www.genecards.org/cgi-bin/carddisp.pl?gene=IL10
STAT1	Signal Transducer And Activator Of Transcription 1	Protein Coding	60	GC02M190908	70.2774	https://www.genecards.org/cgi-bin/carddisp.pl?gene=STAT1
MIR19A	MicroRNA 19a	RNA Gene	22	GC13P091594	69.7439	https://www.genecards.org/cgi-bin/carddisp.pl?gene=MIR19A
NKX2-1	NK2 Homeobox 1	Protein Coding	53	GC14M036516	69.654	https://www.genecards.org/cgi-bin/carddisp.pl?gene=NKX2-1
MIR146A	MicroRNA 146a	RNA Gene	25	GC05P160485	69.6287	https://www.genecards.org/cgi-bin/carddisp.pl?gene=MIR146A
MIR29A	MicroRNA 29a	RNA Gene	24	GC07M130876	69.358	https://www.genecards.org/cgi-bin/carddisp.pl?gene=MIR29A
MIR15A	MicroRNA 15a	RNA Gene	18	GC13M050049	69.2722	https://www.genecards.org/cgi-bin/carddisp.pl?gene=MIR15A
TGFBR1	Transforming Growth Factor Beta Receptor 1	Protein Coding	61	GC09P099104	69.2677	https://www.genecards.org/cgi-bin/carddisp.pl?gene=TGFBR1
KRT7	Keratin 7	Protein Coding	48	GC12P052232	68.8993	https://www.genecards.org/cgi-bin/carddisp.pl?gene=KRT7
BIRC5	Baculoviral IAP Repeat Containing 5	Protein Coding	52	GC17P078214	68.7574	https://www.genecards.org/cgi-bin/carddisp.pl?gene=BIRC5
MITF	Melanocyte Inducing Transcription Factor	Protein Coding	55	GC03P069788	68.7485	https://www.genecards.org/cgi-bin/carddisp.pl?gene=MITF
DDR2	Discoidin Domain Receptor Tyrosine Kinase 2	Protein Coding	59	GC01P162631	68.2959	https://www.genecards.org/cgi-bin/carddisp.pl?gene=DDR2
MIR137	MicroRNA 137	RNA Gene	21	GC01M098046	67.7799	https://www.genecards.org/cgi-bin/carddisp.pl?gene=MIR137
MIR200A	MicroRNA 200a	RNA Gene	23	GC01P004662	67.7647	https://www.genecards.org/cgi-bin/carddisp.pl?gene=MIR200A
BCL10	BCL10 Immune Signaling Adaptor	Protein Coding	51	GC01M085265	67.6105	https://www.genecards.org/cgi-bin/carddisp.pl?gene=BCL10
MIR100	MicroRNA 100	RNA Gene	24	GC11M122152	67.3624	https://www.genecards.org/cgi-bin/carddisp.pl?gene=MIR100
SMARCA4	SWI/SNF Related, Matrix Associated, Actin Dependent Regulator Of Chromatin, Subfamily A, Member 4	Protein Coding	58	GC19P010932	67.3454	https://www.genecards.org/cgi-bin/carddisp.pl?gene=SMARCA4
RAG2	Recombination Activating 2	Protein Coding	48	GC11M036575	67.0228	https://www.genecards.org/cgi-bin/carddisp.pl?gene=RAG2
MIR18A	MicroRNA 18a	RNA Gene	21	GC13P091598	67.0219	https://www.genecards.org/cgi-bin/carddisp.pl?gene=MIR18A
FBXW7	F-Box And WD Repeat Domain Containing 7	Protein Coding	51	GC04M152321	66.6941	https://www.genecards.org/cgi-bin/carddisp.pl?gene=FBXW7
NFE2L2	NFE2 Like BZIP Transcription Factor 2	Protein Coding	58	GC02M177227	66.6266	https://www.genecards.org/cgi-bin/carddisp.pl?gene=NFE2L2
KITLG	KIT Ligand	Protein Coding	53	GC12M088492	66.3722	https://www.genecards.org/cgi-bin/carddisp.pl?gene=KITLG
KRT19	Keratin 19	Protein Coding	50	GC17M041523	66.1441	https://www.genecards.org/cgi-bin/carddisp.pl?gene=KRT19
MIR93	MicroRNA 93	RNA Gene	24	GC07M103442	66.0812	https://www.genecards.org/cgi-bin/carddisp.pl?gene=MIR93
MIR29C	MicroRNA 29c	RNA Gene	21	GC01M207814	65.5691	https://www.genecards.org/cgi-bin/carddisp.pl?gene=MIR29C
CD4	CD4 Molecule	Protein Coding	57	GC12P006786	65.5339	https://www.genecards.org/cgi-bin/carddisp.pl?gene=CD4
FGFR1	Fibroblast Growth Factor Receptor 1	Protein Coding	63	GC08M038400	65.4756	https://www.genecards.org/cgi-bin/carddisp.pl?gene=FGFR1
MIR373	MicroRNA 373	RNA Gene	22	GC19P076812	65.2235	https://www.genecards.org/cgi-bin/carddisp.pl?gene=MIR373
CDC73	Cell Division Cycle 73	Protein Coding	52	GC01P193121	65.1605	https://www.genecards.org/cgi-bin/carddisp.pl?gene=CDC73
PTCH2	Patched 2	Protein Coding	53	GC01M044819	64.5123	https://www.genecards.org/cgi-bin/carddisp.pl?gene=PTCH2
NFKB1	Nuclear Factor Kappa B Subunit 1	Protein Coding	60	GC04P102501	64.4707	https://www.genecards.org/cgi-bin/carddisp.pl?gene=NFKB1
IL1B	Interleukin 1 Beta	Protein Coding	54	GC02M112829	63.6625	https://www.genecards.org/cgi-bin/carddisp.pl?gene=IL1B
NFKBIA	NFKB Inhibitor Alpha	Protein Coding	57	GC14M035401	63.5591	https://www.genecards.org/cgi-bin/carddisp.pl?gene=NFKBIA
ING3	Inhibitor Of Growth Family Member 3	Protein Coding	46	GC07P120950	63.3605	https://www.genecards.org/cgi-bin/carddisp.pl?gene=ING3
TP73	Tumor Protein P73	Protein Coding	52	GC01P003652	63.2138	https://www.genecards.org/cgi-bin/carddisp.pl?gene=TP73
ALB	Albumin	Protein Coding	56	GC04P073397	63.2064	https://www.genecards.org/cgi-bin/carddisp.pl?gene=ALB
MIR193A	MicroRNA 193a	RNA Gene	22	GC17P031559	63.1948	https://www.genecards.org/cgi-bin/carddisp.pl?gene=MIR193A
TSC1	TSC Complex Subunit 1	Protein Coding	54	GC09M132891	63.11	https://www.genecards.org/cgi-bin/carddisp.pl?gene=TSC1
PTPRC	Protein Tyrosine Phosphatase Receptor Type C	Protein Coding	59	GC01P198607	62.8878	https://www.genecards.org/cgi-bin/carddisp.pl?gene=PTPRC
ERCC2	ERCC Excision Repair 2, TFIIH Core Complex Helicase Subunit	Protein Coding	53	GC19M045349	62.8324	https://www.genecards.org/cgi-bin/carddisp.pl?gene=ERCC2
TSC2	TSC Complex Subunit 2	Protein Coding	56	GC16P014467	62.7838	https://www.genecards.org/cgi-bin/carddisp.pl?gene=TSC2
MIR203A	MicroRNA 203a	RNA Gene	23	GC14P111124	62.5636	https://www.genecards.org/cgi-bin/carddisp.pl?gene=MIR203A
CEACAM5	CEA Cell Adhesion Molecule 5	Protein Coding	50	GC19P076283	62.4915	https://www.genecards.org/cgi-bin/carddisp.pl?gene=CEACAM5
VIM	Vimentin	Protein Coding	57	GC10P017227	62.4614	https://www.genecards.org/cgi-bin/carddisp.pl?gene=VIM
KEAP1	Kelch Like ECH Associated Protein 1	Protein Coding	56	GC19M010486	62.2259	https://www.genecards.org/cgi-bin/carddisp.pl?gene=KEAP1
ARID1A	AT-Rich Interaction Domain 1A	Protein Coding	52	GC01P026693	62.1068	https://www.genecards.org/cgi-bin/carddisp.pl?gene=ARID1A
FGF2	Fibroblast Growth Factor 2	Protein Coding	52	GC04P122826	61.9427	https://www.genecards.org/cgi-bin/carddisp.pl?gene=FGF2
ABCB1	ATP Binding Cassette Subfamily B Member 1	Protein Coding	57	GC07M087504	61.9334	https://www.genecards.org/cgi-bin/carddisp.pl?gene=ABCB1
MIR34C	MicroRNA 34c	RNA Gene	24	GC11P112029	61.9295	https://www.genecards.org/cgi-bin/carddisp.pl?gene=MIR34C
CTLA4	Cytotoxic T-Lymphocyte Associated Protein 4	Protein Coding	54	GC02P203854	61.9023	https://www.genecards.org/cgi-bin/carddisp.pl?gene=CTLA4
CDKN2B	Cyclin Dependent Kinase Inhibitor 2B	Protein Coding	53	GC09M022002	61.8397	https://www.genecards.org/cgi-bin/carddisp.pl?gene=CDKN2B
PIK3R1	Phosphoinositide-3-Kinase Regulatory Subunit 1	Protein Coding	57	GC05P068215	61.7305	https://www.genecards.org/cgi-bin/carddisp.pl?gene=PIK3R1
INS	Insulin	Protein Coding	54	GC11M002159	61.699	https://www.genecards.org/cgi-bin/carddisp.pl?gene=INS
MIR27A	MicroRNA 27a	RNA Gene	26	GC19M014849	61.4443	https://www.genecards.org/cgi-bin/carddisp.pl?gene=MIR27A
MEN1	Menin 1	Protein Coding	51	GC11M064803	61.4387	https://www.genecards.org/cgi-bin/carddisp.pl?gene=MEN1
FH	Fumarate Hydratase	Protein Coding	53	GC01M241499	61.2212	https://www.genecards.org/cgi-bin/carddisp.pl?gene=FH
ICAM1	Intercellular Adhesion Molecule 1	Protein Coding	57	GC19P010870	61.1688	https://www.genecards.org/cgi-bin/carddisp.pl?gene=ICAM1
MIR133B	MicroRNA 133b	RNA Gene	23	GC06P052148	61.0539	https://www.genecards.org/cgi-bin/carddisp.pl?gene=MIR133B
IL7R	Interleukin 7 Receptor	Protein Coding	52	GC05P035852	60.8796	https://www.genecards.org/cgi-bin/carddisp.pl?gene=IL7R
CYP1A1	Cytochrome P450 Family 1 Subfamily A Member 1	Protein Coding	55	GC15M074719	60.722	https://www.genecards.org/cgi-bin/carddisp.pl?gene=CYP1A1
ITGB1	Integrin Subunit Beta 1	Protein Coding	57	GC10M033922	60.6737	https://www.genecards.org/cgi-bin/carddisp.pl?gene=ITGB1
IRF1	Interferon Regulatory Factor 1	Protein Coding	53	GC05M132440	60.5518	https://www.genecards.org/cgi-bin/carddisp.pl?gene=IRF1
BCL2L1	BCL2 Like 1	Protein Coding	55	GC20M031664	60.482	https://www.genecards.org/cgi-bin/carddisp.pl?gene=BCL2L1
MIR486-1	MicroRNA 486-1	RNA Gene	21	GC08M041660	60.4243	https://www.genecards.org/cgi-bin/carddisp.pl?gene=MIR486-1
MIR30E	MicroRNA 30e	RNA Gene	25	GC01P040754	60.4229	https://www.genecards.org/cgi-bin/carddisp.pl?gene=MIR30E
RNF6	Ring Finger Protein 6	Protein Coding	46	GC13M026132	60.3709	https://www.genecards.org/cgi-bin/carddisp.pl?gene=RNF6
IGF1R	Insulin Like Growth Factor 1 Receptor	Protein Coding	61	GC15P098648	60.2678	https://www.genecards.org/cgi-bin/carddisp.pl?gene=IGF1R
PDCD1	Programmed Cell Death 1	Protein Coding	55	GC02M241849	60.2253	https://www.genecards.org/cgi-bin/carddisp.pl?gene=PDCD1
SMO	Smoothened, Frizzled Class Receptor	Protein Coding	57	GC07P132796	60.0518	https://www.genecards.org/cgi-bin/carddisp.pl?gene=SMO
MIR34B	MicroRNA 34b	RNA Gene	23	GC11P112022	60.0082	https://www.genecards.org/cgi-bin/carddisp.pl?gene=MIR34B
MIR223	MicroRNA 223	RNA Gene	25	GC0XP066018	59.8994	https://www.genecards.org/cgi-bin/carddisp.pl?gene=MIR223
GSTP1	Glutathione S-Transferase Pi 1	Protein Coding	57	GC11P067583	59.8222	https://www.genecards.org/cgi-bin/carddisp.pl?gene=GSTP1
TGFA	Transforming Growth Factor Alpha	Protein Coding	53	GC02M070447	59.814	https://www.genecards.org/cgi-bin/carddisp.pl?gene=TGFA
DICER1	Dicer 1, Ribonuclease III	Protein Coding	56	GC14M095086	59.7852	https://www.genecards.org/cgi-bin/carddisp.pl?gene=DICER1
GSTM1	Glutathione S-Transferase Mu 1	Protein Coding	49	GC01P109687	59.705	https://www.genecards.org/cgi-bin/carddisp.pl?gene=GSTM1
SUFU	SUFU Negative Regulator Of Hedgehog Signaling	Protein Coding	50	GC10P102503	59.5501	https://www.genecards.org/cgi-bin/carddisp.pl?gene=SUFU
NTRK1	Neurotrophic Receptor Tyrosine Kinase 1	Protein Coding	57	GC01P156815	59.5175	https://www.genecards.org/cgi-bin/carddisp.pl?gene=NTRK1
BARD1	BRCA1 Associated RING Domain 1	Protein Coding	53	GC02M214725	59.4795	https://www.genecards.org/cgi-bin/carddisp.pl?gene=BARD1
MUC4	Mucin 4, Cell Surface Associated	Protein Coding	48	GC03M195746	59.4062	https://www.genecards.org/cgi-bin/carddisp.pl?gene=MUC4
MIR106B	MicroRNA 106b	RNA Gene	24	GC07M103446	59.0147	https://www.genecards.org/cgi-bin/carddisp.pl?gene=MIR106B
IL7	Interleukin 7	Protein Coding	50	GC08M078689	58.9688	https://www.genecards.org/cgi-bin/carddisp.pl?gene=IL7
JAK2	Janus Kinase 2	Protein Coding	60	GC09P004985	58.9466	https://www.genecards.org/cgi-bin/carddisp.pl?gene=JAK2
TERC	Telomerase RNA Component	RNA Gene	31	GC03M169765	58.9014	https://www.genecards.org/cgi-bin/carddisp.pl?gene=TERC
CDK2	Cyclin Dependent Kinase 2	Protein Coding	58	GC12P055966	58.7585	https://www.genecards.org/cgi-bin/carddisp.pl?gene=CDK2
MIRLET7C	MicroRNA Let-7c	RNA Gene	25	GC21P016559	58.4019	https://www.genecards.org/cgi-bin/carddisp.pl?gene=MIRLET7C
NUTM1	NUT Midline Carcinoma Family Member 1	Protein Coding	42	GC15P034343	58.3549	https://www.genecards.org/cgi-bin/carddisp.pl?gene=NUTM1
RSPO1	R-Spondin 1	Protein Coding	51	GC01M037612	58.2896	https://www.genecards.org/cgi-bin/carddisp.pl?gene=RSPO1
CARD11	Caspase Recruitment Domain Family Member 11	Protein Coding	53	GC07M002906	58.24	https://www.genecards.org/cgi-bin/carddisp.pl?gene=CARD11
ERCC6	ERCC Excision Repair 6, Chromatin Remodeling Factor	Protein Coding	52	GC10M049454	58.1739	https://www.genecards.org/cgi-bin/carddisp.pl?gene=ERCC6
RASA1	RAS P21 Protein Activator 1	Protein Coding	52	GC05P087267	58.0892	https://www.genecards.org/cgi-bin/carddisp.pl?gene=RASA1
HSP90AA1	Heat Shock Protein 90 Alpha Family Class A Member 1	Protein Coding	58	GC14M102080	57.9134	https://www.genecards.org/cgi-bin/carddisp.pl?gene=HSP90AA1
MIR296	MicroRNA 296	RNA Gene	21	GC20M058817	57.8307	https://www.genecards.org/cgi-bin/carddisp.pl?gene=MIR296
EGFR-AS1	EGFR Antisense RNA 1	RNA Gene	20	GC07M055179	57.6601	https://www.genecards.org/cgi-bin/carddisp.pl?gene=EGFR-AS1
CXCL12	C-X-C Motif Chemokine Ligand 12	Protein Coding	51	GC10M044370	57.4866	https://www.genecards.org/cgi-bin/carddisp.pl?gene=CXCL12
TFE3	Transcription Factor Binding To IGHM Enhancer 3	Protein Coding	51	GC0XM049028	57.2004	https://www.genecards.org/cgi-bin/carddisp.pl?gene=TFE3
MIR148A	MicroRNA 148a	RNA Gene	22	GC07M025950	56.9853	https://www.genecards.org/cgi-bin/carddisp.pl?gene=MIR148A
NCAM1	Neural Cell Adhesion Molecule 1	Protein Coding	55	GC11P112961	56.776	https://www.genecards.org/cgi-bin/carddisp.pl?gene=NCAM1
MIR127	MicroRNA 127	RNA Gene	23	GC14P111052	56.6004	https://www.genecards.org/cgi-bin/carddisp.pl?gene=MIR127
RAC1	Rac Family Small GTPase 1	Protein Coding	55	GC07P006377	56.5387	https://www.genecards.org/cgi-bin/carddisp.pl?gene=RAC1
MIR106A	MicroRNA 106a	RNA Gene	21	GC0XM134351	56.5188	https://www.genecards.org/cgi-bin/carddisp.pl?gene=MIR106A
HLA-DRB1	Major Histocompatibility Complex, Class II, DR Beta 1	Protein Coding	53	GC06M074974	56.4204	https://www.genecards.org/cgi-bin/carddisp.pl?gene=HLA-DRB1
ZAP70	Zeta Chain Of T Cell Receptor Associated Protein Kinase 70	Protein Coding	59	GC02P097793	56.3647	https://www.genecards.org/cgi-bin/carddisp.pl?gene=ZAP70
RELA	RELA Proto-Oncogene, NF-KB Subunit	Protein Coding	59	GC11M065653	56.354	https://www.genecards.org/cgi-bin/carddisp.pl?gene=RELA
MIRLET7G	MicroRNA Let-7g	RNA Gene	22	GC03M052268	56.3285	https://www.genecards.org/cgi-bin/carddisp.pl?gene=MIRLET7G
MIRLET7D	MicroRNA Let-7d	RNA Gene	25	GC09P094178	56.262	https://www.genecards.org/cgi-bin/carddisp.pl?gene=MIRLET7D
SPP1	Secreted Phosphoprotein 1	Protein Coding	53	GC04P087975	56.1604	https://www.genecards.org/cgi-bin/carddisp.pl?gene=SPP1
RHOA	Ras Homolog Family Member A	Protein Coding	57	GC03M049359	56.1436	https://www.genecards.org/cgi-bin/carddisp.pl?gene=RHOA
NPM1	Nucleophosmin 1	Protein Coding	57	GC05P171387	55.9996	https://www.genecards.org/cgi-bin/carddisp.pl?gene=NPM1
SMARCB1	SWI/SNF Related, Matrix Associated, Actin Dependent Regulator Of Chromatin, Subfamily B, Member 1	Protein Coding	53	GC22P023786	55.927	https://www.genecards.org/cgi-bin/carddisp.pl?gene=SMARCB1
PGR	Progesterone Receptor	Protein Coding	56	GC11M103796	55.9013	https://www.genecards.org/cgi-bin/carddisp.pl?gene=PGR
ENG	Endoglin	Protein Coding	55	GC09M127815	55.8593	https://www.genecards.org/cgi-bin/carddisp.pl?gene=ENG
IL4	Interleukin 4	Protein Coding	53	GC05P132673	55.766	https://www.genecards.org/cgi-bin/carddisp.pl?gene=IL4
CD40	CD40 Molecule	Protein Coding	57	GC20P046118	55.7447	https://www.genecards.org/cgi-bin/carddisp.pl?gene=CD40
ROS1	ROS Proto-Oncogene 1, Receptor Tyrosine Kinase	Protein Coding	53	GC06M117287	55.6859	https://www.genecards.org/cgi-bin/carddisp.pl?gene=ROS1
RAF1	Raf-1 Proto-Oncogene, Serine/Threonine Kinase	Protein Coding	61	GC03M012583	55.588	https://www.genecards.org/cgi-bin/carddisp.pl?gene=RAF1
DLEC1	DLEC1 Cilia And Flagella Associated Protein	Protein Coding	43	GC03P038038	55.5181	https://www.genecards.org/cgi-bin/carddisp.pl?gene=DLEC1
AURKA	Aurora Kinase A	Protein Coding	57	GC20M056370	55.4746	https://www.genecards.org/cgi-bin/carddisp.pl?gene=AURKA
DCC	DCC Netrin 1 Receptor	Protein Coding	53	GC18P052340	55.4296	https://www.genecards.org/cgi-bin/carddisp.pl?gene=DCC
PECAM1	Platelet And Endothelial Cell Adhesion Molecule 1	Protein Coding	47	GC17M064319	55.4039	https://www.genecards.org/cgi-bin/carddisp.pl?gene=PECAM1
MIR10B	MicroRNA 10b	RNA Gene	24	GC02P176150	55.3531	https://www.genecards.org/cgi-bin/carddisp.pl?gene=MIR10B
MIR197	MicroRNA 197	RNA Gene	21	GC01P109598	55.3364	https://www.genecards.org/cgi-bin/carddisp.pl?gene=MIR197
LAMC2	Laminin Subunit Gamma 2	Protein Coding	54	GC01P183186	55.269	https://www.genecards.org/cgi-bin/carddisp.pl?gene=LAMC2
XRCC1	X-Ray Repair Cross Complementing 1	Protein Coding	51	GC19M043543	55.2277	https://www.genecards.org/cgi-bin/carddisp.pl?gene=XRCC1
PRKN	Parkin RBR E3 Ubiquitin Protein Ligase	Protein Coding	54	GC06M161348	55.1909	https://www.genecards.org/cgi-bin/carddisp.pl?gene=PRKN
HBB	Hemoglobin Subunit Beta	Protein Coding	52	GC11M007105	55.16	https://www.genecards.org/cgi-bin/carddisp.pl?gene=HBB
MGMT	O-6-Methylguanine-DNA Methyltransferase	Protein Coding	57	GC10P129467	55.1334	https://www.genecards.org/cgi-bin/carddisp.pl?gene=MGMT
MIR195	MicroRNA 195	RNA Gene	22	GC17M011669	55.1032	https://www.genecards.org/cgi-bin/carddisp.pl?gene=MIR195
MIR185	MicroRNA 185	RNA Gene	25	GC22P046756	54.9652	https://www.genecards.org/cgi-bin/carddisp.pl?gene=MIR185
EZH2	Enhancer Of Zeste 2 Polycomb Repressive Complex 2 Subunit	Protein Coding	60	GC07M148807	54.9012	https://www.genecards.org/cgi-bin/carddisp.pl?gene=EZH2
PTPN11	Protein Tyrosine Phosphatase Non-Receptor Type 11	Protein Coding	61	GC12P112418	54.8611	https://www.genecards.org/cgi-bin/carddisp.pl?gene=PTPN11
CTTN	Cortactin	Protein Coding	50	GC11P070398	54.8428	https://www.genecards.org/cgi-bin/carddisp.pl?gene=CTTN
HGF	Hepatocyte Growth Factor	Protein Coding	58	GC07M081699	54.6659	https://www.genecards.org/cgi-bin/carddisp.pl?gene=HGF
FANCC	FA Complementation Group C	Protein Coding	54	GC09M095099	54.6604	https://www.genecards.org/cgi-bin/carddisp.pl?gene=FANCC
MIR210	MicroRNA 210	RNA Gene	23	GC11M004807	54.6574	https://www.genecards.org/cgi-bin/carddisp.pl?gene=MIR210
PIK3CG	Phosphatidylinositol-4,5-Bisphosphate 3-Kinase Catalytic Subunit Gamma	Protein Coding	55	GC07P106865	54.4899	https://www.genecards.org/cgi-bin/carddisp.pl?gene=PIK3CG
SLC2A1	Solute Carrier Family 2 Member 1	Protein Coding	60	GC01M042925	54.4037	https://www.genecards.org/cgi-bin/carddisp.pl?gene=SLC2A1
DIRC3	Disrupted In Renal Carcinoma 3	RNA Gene	25	GC02M217284	54.2572	https://www.genecards.org/cgi-bin/carddisp.pl?gene=DIRC3
CDK6	Cyclin Dependent Kinase 6	Protein Coding	59	GC07M092604	54.1527	https://www.genecards.org/cgi-bin/carddisp.pl?gene=CDK6
B2M	Beta-2-Microglobulin	Protein Coding	56	GC15P044711	54.0555	https://www.genecards.org/cgi-bin/carddisp.pl?gene=B2M
RNF139	Ring Finger Protein 139	Protein Coding	46	GC08P124474	53.9836	https://www.genecards.org/cgi-bin/carddisp.pl?gene=RNF139
PDPN	Podoplanin	Protein Coding	48	GC01P013583	53.9557	https://www.genecards.org/cgi-bin/carddisp.pl?gene=PDPN
MCL1	MCL1 Apoptosis Regulator, BCL2 Family Member	Protein Coding	55	GC01M153178	53.8087	https://www.genecards.org/cgi-bin/carddisp.pl?gene=MCL1
VCAM1	Vascular Cell Adhesion Molecule 1	Protein Coding	52	GC01P100719	53.7674	https://www.genecards.org/cgi-bin/carddisp.pl?gene=VCAM1
IGF2	Insulin Like Growth Factor 2	Protein Coding	55	GC11M004920	53.7285	https://www.genecards.org/cgi-bin/carddisp.pl?gene=IGF2
XIAP	X-Linked Inhibitor Of Apoptosis	Protein Coding	59	GC0XP123859	53.5841	https://www.genecards.org/cgi-bin/carddisp.pl?gene=XIAP
ENO2	Enolase 2	Protein Coding	54	GC12P006913	53.5037	https://www.genecards.org/cgi-bin/carddisp.pl?gene=ENO2
CREBBP	CREB Binding Protein	Protein Coding	60	GC16M009385	53.2714	https://www.genecards.org/cgi-bin/carddisp.pl?gene=CREBBP
VEGFC	Vascular Endothelial Growth Factor C	Protein Coding	53	GC04M176683	53.1846	https://www.genecards.org/cgi-bin/carddisp.pl?gene=VEGFC
WT1	WT1 Transcription Factor	Protein Coding	55	GC11M032365	53.1567	https://www.genecards.org/cgi-bin/carddisp.pl?gene=WT1
KRT18	Keratin 18	Protein Coding	56	GC12P052948	53.0825	https://www.genecards.org/cgi-bin/carddisp.pl?gene=KRT18
CD34	CD34 Molecule	Protein Coding	52	GC01M207880	53.0361	https://www.genecards.org/cgi-bin/carddisp.pl?gene=CD34
MUTYH	MutY DNA Glycosylase	Protein Coding	52	GC01M045329	52.8736	https://www.genecards.org/cgi-bin/carddisp.pl?gene=MUTYH
MIR204	MicroRNA 204	RNA Gene	26	GC09M070809	52.7803	https://www.genecards.org/cgi-bin/carddisp.pl?gene=MIR204
CAV1	Caveolin 1	Protein Coding	55	GC07P116524	52.774	https://www.genecards.org/cgi-bin/carddisp.pl?gene=CAV1
CASP9	Caspase 9	Protein Coding	53	GC01M015491	52.5956	https://www.genecards.org/cgi-bin/carddisp.pl?gene=CASP9
PDGFRA	Platelet Derived Growth Factor Receptor Alpha	Protein Coding	60	GC04P054229	52.5125	https://www.genecards.org/cgi-bin/carddisp.pl?gene=PDGFRA
CCL2	C-C Motif Chemokine Ligand 2	Protein Coding	56	GC17P034255	52.408	https://www.genecards.org/cgi-bin/carddisp.pl?gene=CCL2
KRT8	Keratin 8	Protein Coding	53	GC12M052897	52.2966	https://www.genecards.org/cgi-bin/carddisp.pl?gene=KRT8
PTK2	Protein Tyrosine Kinase 2	Protein Coding	55	GC08M140657	52.2369	https://www.genecards.org/cgi-bin/carddisp.pl?gene=PTK2
MIR372	MicroRNA 372	RNA Gene	18	GC19P076811	52.1478	https://www.genecards.org/cgi-bin/carddisp.pl?gene=MIR372
BCL6	BCL6 Transcription Repressor	Protein Coding	52	GC03M187721	52.1291	https://www.genecards.org/cgi-bin/carddisp.pl?gene=BCL6
IL2RA	Interleukin 2 Receptor Subunit Alpha	Protein Coding	57	GC10M006010	52.0067	https://www.genecards.org/cgi-bin/carddisp.pl?gene=IL2RA
MAPK8	Mitogen-Activated Protein Kinase 8	Protein Coding	57	GC10P048306	51.9386	https://www.genecards.org/cgi-bin/carddisp.pl?gene=MAPK8
CRNN	Cornulin	Protein Coding	42	GC01M153293	51.5751	https://www.genecards.org/cgi-bin/carddisp.pl?gene=CRNN
ERBB3	Erb-B2 Receptor Tyrosine Kinase 3	Protein Coding	60	GC12P057655	51.5413	https://www.genecards.org/cgi-bin/carddisp.pl?gene=ERBB3
SOX2	SRY-Box Transcription Factor 2	Protein Coding	52	GC03P181711	51.5377	https://www.genecards.org/cgi-bin/carddisp.pl?gene=SOX2
FOXP3	Forkhead Box P3	Protein Coding	53	GC0XM049250	51.5149	https://www.genecards.org/cgi-bin/carddisp.pl?gene=FOXP3
TLR2	Toll Like Receptor 2	Protein Coding	59	GC04P153684	51.3654	https://www.genecards.org/cgi-bin/carddisp.pl?gene=TLR2
CCNB1	Cyclin B1	Protein Coding	53	GC05P069167	51.3563	https://www.genecards.org/cgi-bin/carddisp.pl?gene=CCNB1
MIR107	MicroRNA 107	RNA Gene	23	GC10M089604	51.3545	https://www.genecards.org/cgi-bin/carddisp.pl?gene=MIR107
IGF1	Insulin Like Growth Factor 1	Protein Coding	55	GC12M102395	51.2128	https://www.genecards.org/cgi-bin/carddisp.pl?gene=IGF1
CTNNA1	Catenin Alpha 1	Protein Coding	52	GC05P138613	51.2112	https://www.genecards.org/cgi-bin/carddisp.pl?gene=CTNNA1
KRT13	Keratin 13	Protein Coding	50	GC17M041500	51.0585	https://www.genecards.org/cgi-bin/carddisp.pl?gene=KRT13
CDKN3	Cyclin Dependent Kinase Inhibitor 3	Protein Coding	48	GC14P054398	51.0561	https://www.genecards.org/cgi-bin/carddisp.pl?gene=CDKN3
PARP1	Poly(ADP-Ribose) Polymerase 1	Protein Coding	58	GC01M226360	51.0175	https://www.genecards.org/cgi-bin/carddisp.pl?gene=PARP1
H19	H19 Imprinted Maternally Expressed Transcript	RNA Gene	30	GC11M001995	50.9717	https://www.genecards.org/cgi-bin/carddisp.pl?gene=H19
HLA-B	Major Histocompatibility Complex, Class I, B	Protein Coding	52	GC06M074887	50.946	https://www.genecards.org/cgi-bin/carddisp.pl?gene=HLA-B
CD8A	CD8a Molecule	Protein Coding	54	GC02M086784	50.9457	https://www.genecards.org/cgi-bin/carddisp.pl?gene=CD8A
ESR2	Estrogen Receptor 2	Protein Coding	56	GC14M064084	50.9388	https://www.genecards.org/cgi-bin/carddisp.pl?gene=ESR2
CA9	Carbonic Anhydrase 9	Protein Coding	53	GC09P035673	50.8918	https://www.genecards.org/cgi-bin/carddisp.pl?gene=CA9
MIRLET7E	MicroRNA Let-7e	RNA Gene	22	GC19P076700	50.8483	https://www.genecards.org/cgi-bin/carddisp.pl?gene=MIRLET7E
SYP	Synaptophysin	Protein Coding	52	GC0XM049187	50.8383	https://www.genecards.org/cgi-bin/carddisp.pl?gene=SYP
CCR6	C-C Motif Chemokine Receptor 6	Protein Coding	51	GC06P167111	50.7999	https://www.genecards.org/cgi-bin/carddisp.pl?gene=CCR6
MIR23B	MicroRNA 23b	RNA Gene	22	GC09P095085	50.7898	https://www.genecards.org/cgi-bin/carddisp.pl?gene=MIR23B
NF1	Neurofibromin 1	Protein Coding	54	GC17P031094	50.4792	https://www.genecards.org/cgi-bin/carddisp.pl?gene=NF1
IFNA1	Interferon Alpha 1	Protein Coding	45	GC09P021622	50.2799	https://www.genecards.org/cgi-bin/carddisp.pl?gene=IFNA1
FLT4	Fms Related Receptor Tyrosine Kinase 4	Protein Coding	59	GC05M181987	50.2431	https://www.genecards.org/cgi-bin/carddisp.pl?gene=FLT4
KRT20	Keratin 20	Protein Coding	46	GC17M040875	50.1487	https://www.genecards.org/cgi-bin/carddisp.pl?gene=KRT20
DHFR	Dihydrofolate Reductase	Protein Coding	55	GC05M080626	50.0947	https://www.genecards.org/cgi-bin/carddisp.pl?gene=DHFR
MMP14	Matrix Metallopeptidase 14	Protein Coding	57	GC14P036230	50.0861	https://www.genecards.org/cgi-bin/carddisp.pl?gene=MMP14
CSF2	Colony Stimulating Factor 2	Protein Coding	51	GC05P132073	50.0134	https://www.genecards.org/cgi-bin/carddisp.pl?gene=CSF2
